# Supplementary material for: Premenstrual dysphoric disorder and its co-existence with depression, anxiety, and stress as risk factors for suicidal ideation and suicide attempts among university students in Bangladesh: A single-site survey
Source: PLoS One. 2025 Apr 1;20(4):e0321097. doi: 10.1371/journal.pone.0321097 (PMC11960993; doi:10.1371/journal.pone.0321097)
Supplement: S1 Dataset — (XLSX) [file pone.0321097.s001.xlsx]

## Sheet: Combined Pms and pmdd
Age	Religion	M_status	Age_menarche	Family_history	Performance	Choronic_disease	Physical_exercise	V1	V2	V3	sss1	sss2	sss3	sss4	s5	s6	s7	s8	s9	s10	s11	s12	s13	s14	Intf	Intf2	Intf3	Intf4	Intf5	Dep	D2	D3	D4	D5	D6	D7	Anx	A2	A3	A4	A5	A6	A7	Strs	St2	St3	St4	St5	St6
22	1	1	2	2	2	2	1	1	1	1	1	1	1	2	2	2	2	3	1	1	2	1	2	2	0	0	1	1	1	1	1	0	1	1	0	1	1	1	1	1	1	1	1	1	0	1	1	1	1
23	2	2	5	2	1	2	2	1	1	1	1	1	2	3	2	2	2	3	2	1	3	2	2	2	1	1	1	1	1	1	1	1	2	2	2	2	1	1	1	1	2	2	2	2	2	2	2	1	1
22	1	2	2	2	1	2	1	3	3	3	3	3	2	3	2	1	1	3	2	0	0	0	3	3	2	3	3	2	2	1	2	3	3	2	3	3	1	1	2	1	3	2	3	3	3	3	3	3	3
20	2	1	2	2	2	2	2	2	2	2	2	1	3	2	3	3	3	3	1	0	1	2	2	2	2	2	1	1	1	1	1	3	1	1	1	2	1	0	1	2	2	1	1	1	2	2	2	2	2
21	1	1	2	2	2	2	2	1	1	1	2	1	1	1	3	3	1	3	3	2	0	1	1	1	0	0	1	0	0	0	0	1	1	0	0	1	1	0	0	0	0	0	0	0	0	0	1	0	1
20	1	1	4	2	2	2	2	1	1	1	3	2	3	2	2	2	2	2	3	0	2	2	0	2	1	1	0	0	0	1	0	0	1	0	0	1	1	2	0	1	0	1	2	0	2	1	1	0	1
20	1	1	3	2	2	2	2	2	1	1	2	2	2	1	1	1	2	1	2	1	2	2	2	2	1	2	3	2	3	2	1	1	1	1	0	0	1	0	1	0	1	0	0	0	1	0	1	0	1
21	2	1	2	2	1	1	2	1	1	1	2	1	2	2	0	0	2	0	2	2	0	1	1	1	0	0	1	1	0	0	0	1	1	1	1	1	1	0	0	1	1	0	1	0	0	1	1	1	3
21	1	1	2	2	1	2	2	2	2	2	2	2	1	2	3	3	3	2	2	0	1	1	2	3	2	2	2	2	2	2	2	2	2	2	2	2	1	1	1	1	2	1	2	1	1	2	2	2	2
20	1	1	2	2	1	2	2	2	2	2	2	2	1	3	3	3	3	3	2	1	1	2	3	3	2	2	2	2	2	3	3	3	3	3	3	3	2	1	1	2	3	1	3	2	1	1	2	3	1
20	1	1	2	2	1	2	2	3	3	3	2	2	2	3	3	3	3	3	2	1	1	2	2	3	2	3	1	3	3	1	3	0	1	1	1	0	1	0	0	1	1	0	1	1	1	2	0	1	2
21	1	1	2	2	2	2	2	1	1	1	0	0	0	1	1	1	1	1	1	0	0	1	0	1	1	2	1	2	1	0	1	0	1	1	0	0	1	0	0	1	1	0	0	1	1	2	0	1	2
21	1	1	2	2	2	2	2	3	3	3	3	2	0	3	3	2	1	3	3	0	3	0	2	3	3	3	3	3	3	1	3	0	1	1	1	0	1	0	0	1	1	0	1	1	1	2	0	1	2
21	1	1	2	2	2	2	2	1	1	1	0	1	1	1	1	1	1	2	1	0	0	0	0	0	1	2	1	1	1	1	2	1	1	1	2	2	1	1	1	1	1	3	0	1	1	1	2	0	0
20	1	1	2	2	2	2	2	1	1	1	0	0	0	0	1	1	1	0	1	0	0	1	0	0	0	1	2	1	0	0	0	0	2	0	2	1	1	1	0	0	3	3	2	0	1	1	2	1	0
22	1	2	2	1	2	2	2	1	1	1	1	2	0	1	1	3	1	1	2	0	1	0	0	1	0	1	1	2	3	2	1	1	1	1	1	1	0	0	0	1	1	1	0	1	1	1	1	1	1
22	1	1	2	2	2	2	2	1	1	1	0	0	0	0	0	0	0	0	0	0	0	0	0	0	2	1	1	0	1	1	1	2	2	3	0	0	1	1	2	3	2	1	2	1	1	2	0	0	1
21	1	1	5	2	2	2	2	2	2	2	2	2	0	3	3	3	3	2	2	0	2	3	3	0	2	1	1	2	0	1	1	2	3	3	3	3	2	2	0	2	3	3	2	2	2	3	2	2	3
20	1	1	2	2	2	2	2	1	1	1	1	2	1	0	0	0	0	0	1	1	0	0	0	0	2	3	3	2	3	0	1	1	1	1	0	1	1	1	1	1	1	1	1	0	1	1	1	1	1
21	1	1	2	2	2	2	1	1	1	1	2	2	0	1	2	3	3	2	2	1	3	1	1	2	1	1	1	1	1	0	1	1	2	3	2	1	2	1	0	0	1	1	2	3	1	1	1	2	0
21	2	1	2	2	1	2	1	1	1	1	2	1	1	1	1	1	1	0	1	0	0	1	0	1	0	0	0	0	0	0	0	0	1	1	0	0	0	0	0	0	0	0	0	0	1	1	1	1	1
23	1	2	2	2	1	1	2	1	1	1	2	1	3	2	3	3	1	1	2	3	2	2	2	3	1	1	1	1	1	1	1	2	2	2	2	2	1	2	2	1	2	2	2	1	3	2	2	1	2
20	1	1	2	2	1	2	2	2	2	2	3	3	2	3	3	3	3	3	3	3	3	3	3	3	2	2	2	2	2	2	2	2	2	2	2	2	2	2	2	2	2	2	2	2	1	2	2	2	2
21	1	1	2	2	2	2	2	1	1	1	1	1	0	0	0	0	0	1	1	0	0	0	0	0	0	0	0	0	0	0	1	0	1	1	0	0	1	0	0	0	0	0	0	1	1	0	0	1	1
21	1	2	2	1	1	1	2	1	2	2	3	0	2	1	1	2	2	3	3	0	1	1	0	3	0	1	2	2	1	0	1	0	2	1	0	0	1	1	0	0	0	2	1	1	1	2	2	1	3
24	1	1	2	2	1	2	1	3	3	3	2	3	0	2	1	3	2	3	3	3	3	2	3	3	3	1	1	2	1	1	2	2	2	2	2	1	1	0	2	2	2	1	1	1	2	0	3	3	3
24	1	1	3	2	1	2	1	2	2	2	2	3	0	2	1	2	3	3	2	3	0	2	2	3	2	1	1	0	0	2	1	1	2	0	0	0	1	0	0	1	1	0	1	1	2	0	2	0	3
20	1	1	5	2	2	2	2	1	1	1	1	1	1	2	2	2	1	1	1	0	0	0	0	0	1	0	0	0	0	1	0	1	1	1	1	1	1	0	0	0	0	0	0	0	1	1	1	1	1
21	1	1	2	2	2	2	1	1	1	1	0	0	1	0	1	1	1	1	1	0	0	1	0	0	1	0	0	0	1	2	1	1	1	0	1	2	1	0	0	1	1	1	1	1	1	1	1	1	1
21	1	1	2	1	1	2	1	1	1	1	2	2	1	1	1	1	1	2	2	0	2	2	1	1	1	1	1	1	1	1	1	1	1	1	1	1	1	1	1	1	1	1	1	1	1	1	1	2	2
21	1	1	2	2	1	2	2	2	2	1	2	3	1	3	1	1	3	3	3	0	2	2	1	1	1	2	2	1	1	0	1	1	1	2	1	1	0	0	1	1	0	1	1	1	0	0	0	1	0
21	1	2	2	2	2	2	2	2	2	2	1	1	2	2	1	1	1	1	2	0	2	2	1	2	0	1	0	1	2	1	2	1	2	1	0	0	1	2	1	2	1	0	1	2	1	2	1	1	3
20	1	1	2	1	2	2	2	2	2	2	1	0	0	2	0	2	3	2	3	0	0	1	0	0	2	1	1	0	1	1	2	1	1	1	1	2	1	0	0	0	0	2	3	1	2	1	1	2	3
21	1	1	2	2	2	2	2	1	1	1	2	3	2	2	1	1	1	1	2	0	1	2	1	1	1	1	1	1	1	0	1	0	1	1	1	1	1	1	0	0	1	1	1	1	0	1	2	1	2
21	1	1	2	2	2	2	2	1	1	1	2	2	2	2	2	2	1	1	0	0	0	0	0	0	0	0	0	0	0	2	3	1	3	1	2	1	1	2	2	3	3	2	2	1	3	3	3	2	2
20	1	1	4	2	1	1	2	2	2	2	2	3	1	2	3	3	3	2	3	0	2	1	2	2	2	2	2	0	0	1	2	2	3	2	1	3	1	2	2	1	1	2	2	1	2	2	2	1	3
19	1	1	2	2	2	2	2	1	1	1	3	3	3	1	1	1	2	2	0	0	0	0	0	0	0	0	0	0	0	1	1	1	2	2	1	3	1	3	1	0	1	2	3	0	1	2	3	2	1
20	1	1	2	2	1	2	2	1	1	1	1	1	1	1	2	2	2	2	1	0	2	2	1	0	1	1	1	2	2	0	0	0	0	0	0	0	0	0	0	0	1	1	0	2	1	0	0	0	1
20	1	1	2	2	1	2	2	2	2	1	1	2	0	1	2	2	2	1	2	1	1	1	0	1	1	1	1	2	2	1	2	1	2	1	0	0	1	1	1	0	0	1	1	1	1	0	1	1	0
19	1	1	2	2	2	2	2	1	1	1	3	3	3	1	1	2	0	0	0	0	0	0	0	0	0	0	0	0	0	1	1	1	1	1	2	1	1	3	2	2	2	2	1	2	2	2	2	2	1
21	1	1	2	2	2	2	2	1	1	1	2	3	1	1	1	1	1	0	0	0	0	0	1	0	1	0	0	1	0	0	1	0	1	1	0	0	0	0	0	0	0	0	1	1	1	0	1	1	1
22	2	1	2	2	1	2	2	2	2	2	1	2	2	3	2	2	2	1	3	0	0	0	3	0	1	0	2	1	1	1	1	1	2	2	2	2	0	0	1	0	0	2	1	2	2	1	2	2	3
22	1	1	2	2	2	2	2	1	1	1	2	2	0	0	0	0	0	0	0	0	0	0	0	0	0	0	0	0	0	1	2	1	1	0	0	0	1	2	1	0	0	0	0	0	0	0	0	0	0
20	1	1	2	2	1	2	1	1	1	1	3	1	2	1	2	2	1	1	2	0	1	0	2	1	1	0	1	0	1	0	0	0	0	0	0	0	0	0	0	0	0	0	0	0	1	1	0	0	1
21	2	1	2	1	1	2	2	1	1	1	3	0	0	0	3	3	1	2	2	0	0	0	1	2	0	0	0	0	0	1	2	2	1	0	0	0	0	0	0	0	0	0	0	1	1	2	3	0	0
21	1	1	2	2	2	2	2	1	1	1	1	0	3	3	1	1	1	1	2	0	0	3	0	2	1	0	0	0	0	3	2	3	1	2	0	1	0	0	0	3	3	0	2	2	2	1	1	2	1
20	1	1	5	2	1	2	2	2	2	2	2	3	2	2	2	2	2	2	2	0	1	0	1	1	2	1	1	1	2	1	1	2	2	2	1	1	0	1	2	2	1	1	1	1	1	2	2	2	2
21	1	1	2	2	2	2	1	1	1	1	0	0	0	0	0	1	1	1	0	0	1	2	0	1	1	1	0	1	0	0	0	0	1	0	0	0	1	0	0	0	0	0	0	0	1	0	0	0	0
20	1	1	3	2	2	1	2	1	1	1	1	2	1	2	2	2	1	2	2	0	1	1	0	1	1	0	0	1	0	1	2	1	1	1	0	0	0	0	0	1	0	1	0	2	1	0	1	1	1
20	1	1	2	1	2	2	2	1	1	1	1	1	0	1	1	1	0	1	1	0	1	0	0	0	0	0	0	0	0	0	1	0	1	0	0	1	1	2	1	1	0	1	0	1	0	1	1	1	2
20	2	1	2	2	2	2	2	1	1	1	2	1	1	1	2	3	1	2	1	0	0	0	0	1	2	1	1	2	3	0	0	0	0	1	0	0	1	0	1	0	0	1	0	1	0	0	1	0	1
22	1	1	3	1	1	2	1	2	1	2	2	1	2	3	3	3	1	2	3	0	0	2	1	0	1	2	2	1	2	1	0	0	3	2	2	0	0	0	0	0	0	0	0	1	1	1	1	1	3
21	1	1	2	1	1	2	1	2	2	2	2	1	2	3	3	3	3	3	3	0	2	2	3	1	2	2	1	2	2	1	0	1	0	2	0	2	0	1	2	1	3	1	2	0	1	0	2	2	2
21	1	1	2	2	2	2	2	1	1	1	0	0	0	0	0	0	0	2	0	2	1	2	2	2	0	0	0	0	0	0	0	0	0	0	0	0	2	2	0	0	0	0	0	0	0	0	1	1	0
22	1	2	5	2	1	2	2	1	2	1	2	2	3	2	1	2	1	2	3	2	2	3	3	3	2	2	2	1	2	0	1	1	1	1	0	0	1	1	1	0	0	1	1	1	1	1	1	1	1
22	1	1	2	2	1	2	2	1	1	1	2	1	2	2	1	1	0	2	1	1	1	0	1	0	0	0	0	0	0	1	0	0	0	0	0	0	1	1	1	1	1	0	1	1	0	1	0	0	1
24	1	1	3	1	1	2	1	1	1	1	1	1	0	1	1	1	1	0	1	1	0	1	1	1	0	0	0	0	0	1	1	0	1	0	0	0	1	2	2	0	0	1	0	2	2	1	1	0	2
23	2	1	2	2	2	2	2	2	2	2	3	1	1	3	3	3	2	3	3	0	1	0	3	3	2	2	2	2	2	2	2	2	2	2	2	2	2	2	1	1	1	1	0	1	2	2	2	2	2
23	2	1	2	2	2	2	1	2	2	2	3	3	1	3	3	3	2	3	1	0	3	3	3	3	1	2	1	1	1	2	2	2	2	2	2	2	2	2	1	1	1	1	0	1	2	2	2	2	2
25	1	1	2	2	1	2	1	2	2	1	2	2	1	3	3	2	2	3	3	1	1	2	1	2	2	1	1	2	2	2	2	0	2	1	1	0	1	1	1	1	1	2	0	1	1	1	0	1	1
24	1	1	2	1	1	1	2	1	1	1	0	2	1	1	2	2	2	1	2	0	2	0	2	2	1	0	0	0	1	0	1	1	1	1	2	1	1	1	1	1	1	1	1	1	0	0	1	1	0
21	1	1	3	2	2	2	2	1	1	1	0	0	0	0	1	1	1	0	1	0	1	3	0	0	0	0	0	0	0	0	1	0	0	1	0	0	0	0	0	1	1	0	0	0	0	1	1	0	1
21	1	1	2	2	1	2	2	3	3	3	1	3	0	2	3	3	3	2	2	0	2	0	1	3	3	3	2	3	2	0	3	2	2	2	1	1	1	0	0	0	1	1	1	1	2	1	2	1	2
21	1	1	5	2	1	1	1	1	3	3	3	3	3	3	3	3	3	3	1	1	2	2	3	3	3	3	2	3	3	0	0	0	1	0	0	0	1	2	1	1	1	1	0	1	0	0	1	1	3
24	1	1	2	2	1	2	2	2	2	2	2	3	1	3	2	2	3	2	3	0	1	1	0	3	2	1	2	0	1	1	2	1	1	1	1	1	1	0	0	0	1	1	1	1	2	1	1	1	1
23	1	1	4	2	2	2	1	1	1	1	1	2	1	1	1	0	1	1	1	1	0	1	1	1	1	1	1	1	1	1	1	1	1	1	1	1	1	1	1	1	1	1	1	1	1	1	1	1	1
25	1	1	2	2	1	2	2	2	2	1	2	2	1	1	1	3	3	1	2	0	2	2	0	2	1	2	2	1	0	0	1	1	2	2	0	0	1	1	2	0	0	1	1	1	1	0	2	1	0
21	1	1	2	1	2	2	2	1	1	1	2	0	1	1	3	3	3	1	1	2	1	1	0	2	0	0	0	0	1	1	2	1	1	1	0	0	0	1	1	0	0	1	0	0	1	0	1	0	2
22	1	2	2	2	2	2	2	1	1	1	2	1	2	1	3	3	3	2	2	2	1	1	2	2	0	0	0	0	1	1	2	1	1	1	0	0	1	1	0	1	1	1	0	0	1	1	1	0	2
24	1	1	2	2	1	2	2	1	1	1	3	1	2	1	1	1	0	2	1	1	2	3	1	2	0	0	0	1	2	0	0	0	0	1	0	0	1	0	0	1	0	1	0	0	1	1	0	0	2
22	1	1	2	1	2	2	2	1	1	1	1	0	0	1	2	2	3	2	2	3	2	1	0	1	0	1	1	2	1	0	1	1	1	2	1	1	0	1	1	2	1	2	1	1	0	1	1	0	1
25	1	2	2	1	1	2	2	1	2	2	2	2	1	1	0	3	3	3	2	1	3	3	2	3	0	0	0	1	2	0	1	0	1	2	0	0	1	2	1	0	0	1	0	1	1	0	2	2	2
22	1	1	5	2	1	2	2	2	2	2	3	3	3	3	3	3	3	3	3	0	2	2	3	3	2	2	2	2	2	3	2	2	3	3	3	3	2	2	3	1	3	3	3	2	2	3	3	3	2
21	1	1	2	2	2	2	2	1	1	1	2	1	0	1	2	2	2	1	2	0	0	0	0	2	0	0	0	0	0	0	0	0	1	0	0	0	0	0	0	0	0	0	0	0	0	0	0	0	0
21	1	2	2	2	1	1	1	2	2	2	1	1	2	2	2	3	3	2	3	0	2	3	2	1	1	2	1	1	2	2	1	0	2	1	1	0	1	0	2	1	1	1	1	1	1	2	2	2	2
21	1	1	3	1	1	2	2	1	2	1	1	2	0	0	1	2	2	2	1	0	2	0	2	1	2	2	0	2	2	1	1	0	1	1	0	0	1	0	1	0	1	1	1	0	1	0	1	1	1
21	1	1	3	2	1	1	2	3	3	3	2	3	3	3	3	3	3	3	3	0	1	3	2	2	3	2	3	2	2	2	2	3	2	2	3	3	2	2	2	1	1	3	1	1	2	2	2	1	2
23	1	1	2	2	1	2	1	1	1	1	3	2	3	2	2	2	2	2	3	0	2	2	1	1	1	1	1	1	0	2	2	2	1	1	1	1	2	2	2	2	1	1	1	1	1	1	2	2	2
22	1	1	4	2	1	1	2	3	3	3	3	2	3	3	3	3	3	3	2	2	1	3	1	3	1	3	1	3	0	3	3	3	3	3	3	3	3	2	1	3	1	3	3	3	1	3	1	3	1
22	1	1	2	2	1	2	2	2	2	2	0	1	2	2	2	2	2	2	0	0	0	1	1	2	1	1	2	2	2	0	0	1	1	1	2	2	3	2	1	3	1	3	3	3	1	3	1	3	1
22	1	1	4	2	1	1	2	3	3	3	3	2	3	3	3	3	3	3	2	2	1	3	1	3	1	3	1	3	0	3	3	3	3	3	3	3	3	2	1	3	1	3	3	3	1	3	1	3	1
22	1	2	5	2	2	2	2	1	1	1	0	1	0	0	2	2	2	1	2	1	1	2	0	0	0	1	0	0	0	0	1	0	1	0	1	1	0	1	0	0	0	1	1	0	0	1	1	0	1
23	2	1	2	2	1	2	1	2	2	2	2	3	3	2	2	2	2	3	3	1	1	2	2	3	1	0	1	2	2	2	2	2	1	1	2	3	1	0	2	1	1	2	1	1	1	0	3	1	2
22	2	1	2	2	1	2	1	1	1	1	1	2	1	1	2	2	2	3	3	1	2	2	1	1	0	0	0	1	1	0	1	1	1	1	0	0	1	1	2	1	1	1	1	1	1	1	2	1	2
21	1	1	2	2	2	2	2	1	1	1	1	2	0	0	0	0	0	0	1	0	0	0	1	1	0	0	0	0	0	1	0	0	0	0	0	0	0	1	0	1	0	0	0	0	0	0	1	0	1
22	1	1	2	2	2	2	1	3	3	1	1	3	1	2	2	2	2	2	0	0	2	2	2	0	2	2	3	2	3	2	0	0	1	1	1	1	1	1	1	0	1	0	1	1	0	1	1	1	1
23	2	1	2	2	1	1	2	1	3	3	3	3	3	3	3	3	3	2	3	0	3	1	3	0	2	3	3	2	1	0	0	0	1	1	0	0	2	3	3	0	1	0	1	1	1	2	2	2	3
22	1	1	2	1	1	2	2	1	1	1	1	1	0	1	2	2	2	1	3	0	2	2	2	1	2	0	1	1	2	0	1	1	1	2	2	1	1	1	1	2	2	1	2	1	2	1	1	2	1
23	1	2	5	1	1	1	2	3	3	3	3	2	2	2	3	3	3	3	3	2	3	2	2	3	3	2	2	1	3	1	1	1	2	1	1	1	0	1	1	1	1	1	1	1	2	1	1	1	1
23	1	1	5	2	2	2	2	1	1	1	1	2	2	1	1	1	1	2	1	0	0	2	0	0	1	0	0	0	0	0	1	1	1	1	0	1	0	0	2	0	0	2	1	1	1	1	1	1	1
24	2	1	5	2	1	2	1	2	2	2	1	2	0	2	3	3	3	3	3	0	1	2	0	2	3	0	0	2	3	1	1	1	2	1	0	0	1	1	0	0	1	0	2	1	2	3	3	2	3
22	1	1	2	2	1	2	2	1	2	2	3	3	2	3	2	2	2	3	3	3	3	2	2	2	2	2	1	1	1	0	1	1	0	0	0	0	2	2	1	0	0	0	0	1	2	3	2	0	0
24	2	1	5	2	1	2	2	2	1	1	3	2	1	2	3	3	3	3	3	0	0	0	0	2	1	2	1	0	0	1	1	2	1	0	0	0	0	0	0	1	0	0	0	1	1	0	0	0	0
21	1	1	2	2	1	2	1	3	3	3	1	1	3	2	3	3	3	3	2	0	1	2	2	1	1	1	2	1	3	2	2	2	2	1	1	0	2	2	2	1	1	2	2	1	1	1	2	2	2
23	1	1	2	2	1	2	1	1	1	1	1	2	1	1	2	2	2	1	1	2	2	3	0	2	0	1	0	0	1	0	1	1	1	2	0	0	1	0	0	0	0	0	0	1	1	0	0	1	0
24	1	1	2	2	1	2	2	1	1	1	2	2	0	1	2	2	1	1	2	0	0	1	1	2	1	2	2	1	1	0	0	0	0	0	0	0	0	0	0	0	0	0	0	1	1	1	1	0	2
24	1	1	2	2	1	2	2	1	1	1	1	2	0	1	2	2	1	1	2	0	0	1	1	2	1	2	2	1	1	0	0	0	0	0	0	0	0	0	0	0	0	0	0	1	1	1	1	0	2
23	1	1	5	2	1	2	2	1	1	1	1	2	0	1	2	2	1	1	2	0	0	1	1	2	1	2	2	1	1	0	0	0	0	0	0	0	0	0	0	0	0	0	0	1	1	1	1	0	2
24	1	1	2	2	1	2	1	2	2	2	1	2	0	0	1	1	1	3	3	0	2	1	2	1	3	1	2	2	1	1	3	2	3	2	1	1	1	0	0	0	1	2	2	2	1	0	1	1	2
24	1	1	2	2	2	2	2	1	1	1	1	0	1	1	2	2	2	0	2	0	0	0	0	0	2	1	0	1	1	1	2	1	1	0	0	0	0	1	0	1	0	0	0	0	1	0	0	0	1
22	1	1	5	2	1	2	2	2	2	1	1	1	0	2	2	2	2	2	3	0	1	0	1	2	2	1	1	2	1	2	2	0	1	1	1	0	1	0	0	1	1	1	1	0	1	1	1	1	1
20	1	1	2	2	1	2	2	2	2	1	2	2	1	1	2	2	2	2	3	0	0	2	0	2	2	2	2	2	2	1	1	1	1	2	0	0	1	1	1	0	0	0	1	0	1	1	0	0	1
21	1	1	2	2	1	2	2	1	1	1	1	1	1	1	1	1	1	1	1	0	1	0	0	1	0	0	0	0	0	0	0	0	0	0	0	0	1	1	1	1	1	1	1	0	0	0	0	0	0
25	1	1	2	2	1	2	1	1	1	1	1	2	0	0	1	1	1	1	3	0	2	1	0	1	2	2	1	1	2	1	1	0	1	1	0	0	2	2	2	0	0	1	0	1	0	0	2	2	1
22	1	1	2	2	1	1	2	2	2	2	2	2	2	2	2	2	2	2	2	2	3	2	2	2	2	2	2	2	2	2	2	2	2	2	3	3	0	1	0	1	1	0	1	0	1	2	2	1	2
23	1	1	2	2	1	2	2	2	1	2	1	2	0	3	2	2	2	2	2	1	0	0	0	0	2	2	1	0	1	1	1	1	2	0	0	1	0	0	0	0	0	0	1	0	3	3	3	2	1
22	2	1	2	2	2	2	2	2	1	2	1	3	0	3	2	2	2	2	2	1	0	0	0	0	2	2	1	0	1	1	1	1	2	0	0	1	0	0	0	0	0	0	1	0	3	3	3	2	1
22	1	1	5	2	1	2	2	3	3	3	0	1	3	2	3	3	3	3	2	0	1	3	3	0	3	3	0	3	1	2	0	0	3	3	3	3	0	0	0	3	0	0	2	0	2	0	2	0	3
21	2	1	2	2	2	2	2	1	1	1	1	1	3	1	3	3	3	3	2	2	2	3	3	3	1	0	1	1	1	3	3	2	3	1	1	2	0	2	0	1	1	3	0	2	0	2	2	2	2
21	1	1	4	2	1	2	2	2	2	1	2	1	2	2	2	2	2	2	2	0	0	1	2	1	2	1	2	1	1	1	2	1	2	1	0	0	0	0	0	1	2	0	1	0	0	1	1	0	2
20	1	1	2	2	1	2	2	2	2	2	2	2	3	2	3	3	3	2	2	1	2	2	3	2	2	2	2	2	2	1	2	2	1	1	1	1	1	2	2	1	2	1	1	1	1	3	3	1	3
21	1	1	5	2	2	1	2	1	1	1	0	1	1	1	1	1	1	1	1	0	0	0	0	1	0	0	0	0	1	0	1	2	1	1	2	1	1	1	1	1	0	1	0	0	1	0	1	0	0
20	1	1	2	2	1	2	2	2	2	2	2	1	3	2	3	3	3	3	1	0	1	2	2	2	2	2	1	1	1	1	1	3	1	1	1	2	1	0	1	2	2	1	1	1	2	2	2	2	2
20	2	1	2	2	2	2	2	2	2	2	2	1	3	2	3	3	3	3	1	0	1	2	2	2	2	2	1	1	1	1	1	3	1	1	1	2	1	0	1	2	2	1	1	1	2	2	2	2	2
21	1	1	4	2	2	2	2	1	1	1	1	2	1	2	2	1	1	2	1	3	2	1	1	1	1	1	0	0	1	1	0	0	1	1	1	0	1	0	1	1	0	0	1	1	0	1	1	1	1
22	1	1	2	1	1	2	1	1	1	1	1	1	0	1	1	1	2	2	1	1	2	1	3	3	1	2	2	1	1	0	1	1	1	1	1	1	1	1	1	1	1	1	0	1	1	1	0	1	2
21	1	1	5	1	1	2	2	1	1	1	1	1	1	1	1	1	1	1	1	0	0	2	2	1	1	2	2	1	1	0	1	1	2	1	1	1	1	1	1	1	1	1	1	1	1	1	1	1	1
23	1	1	5	2	1	2	1	1	1	1	1	1	1	2	2	1	2	1	2	1	2	1	2	1	0	1	0	1	0	0	1	0	1	0	1	0	2	1	2	1	2	1	2	2	1	2	1	2	1
21	1	1	2	2	2	2	2	1	1	1	1	1	1	1	1	1	1	2	1	0	0	0	1	1	1	1	2	2	2	0	1	1	1	1	1	1	1	1	1	1	1	1	1	0	0	0	1	0	1
22	1	1	2	2	2	2	1	1	1	1	2	1	1	1	1	1	1	1	1	1	1	1	1	1	1	1	1	1	1	0	1	0	1	1	0	0	1	1	1	1	1	1	1	0	0	0	1	0	1
24	1	1	5	2	1	2	2	1	1	1	1	2	0	1	1	1	0	1	1	3	0	2	1	1	0	0	0	0	1	0	0	2	3	3	1	3	1	0	2	2	1	2	1	1	2	2	3	1	2
25	1	1	2	1	1	1	2	2	2	1	1	1	2	2	1	1	1	1	1	2	2	1	2	1	1	1	2	2	1	1	1	1	1	2	1	2	1	1	1	1	2	2	2	1	1	0	0	1	1
22	1	1	2	2	1	2	2	2	2	2	1	2	1	3	2	3	3	1	3	2	0	1	0	1	1	2	1	1	2	1	2	1	2	3	2	3	1	1	2	2	1	1	2	2	3	2	3	3	3
22	1	1	2	2	2	2	2	2	2	2	2	1	0	1	3	3	1	1	1	0	0	1	1	2	2	1	3	2	3	1	2	3	2	2	3	3	1	1	1	1	1	1	0	1	1	1	2	2	3
23	1	2	2	2	2	2	2	3	3	1	2	0	3	1	2	2	2	2	3	0	0	0	1	1	2	1	1	2	3	1	2	3	1	2	3	3	2	1	2	0	2	1	2	1	1	1	0	0	1
23	1	1	2	2	1	2	2	3	1	1	3	1	3	3	3	2	3	1	2	3	2	2	2	2	2	1	3	2	3	1	3	3	2	3	3	3	1	0	0	0	1	0	1	0	1	1	1	1	1
21	1	1	2	2	2	2	2	2	2	2	2	2	2	2	1	0	1	2	2	3	1	0	3	1	0	2	2	2	2	0	1	3	3	3	3	3	3	3	1	3	3	1	3	3	1	3	3	3	1
22	1	2	2	2	2	2	1	2	2	2	2	3	2	3	3	2	2	2	2	3	2	2	2	2	0	2	2	2	2	1	2	2	2	2	2	2	1	1	1	1	1	1	1	1	1	1	1	1	3
21	1	1	2	2	2	2	2	3	3	3	2	3	2	2	2	2	1	2	2	3	2	2	2	2	0	2	3	2	2	1	2	2	1	2	2	2	1	1	1	2	1	2	2	1	1	1	1	1	2
21	1	1	5	2	2	2	1	2	2	2	3	3	3	3	2	1	1	2	2	3	2	2	2	2	0	2	2	2	2	1	2	1	2	1	3	3	1	2	2	3	3	3	3	2	2	3	3	1	3
22	2	1	2	2	1	2	1	2	2	2	1	2	1	2	3	3	0	2	2	0	1	2	0	1	1	1	2	0	1	0	1	1	2	3	0	0	1	0	1	0	1	2	1	1	2	0	1	0	3
23	1	1	2	1	1	2	2	1	2	1	3	2	2	2	3	2	3	2	3	2	2	0	1	3	2	2	2	2	2	1	1	0	1	0	1	0	1	1	1	1	0	0	0	0	0	0	1	0	0
23	1	1	2	2	1	2	2	1	1	1	2	1	0	1	1	0	2	1	1	0	2	0	0	3	0	1	1	1	0	1	1	1	1	1	1	1	0	0	0	0	0	0	0	1	1	1	1	1	1
23	1	1	2	2	2	2	1	1	1	1	2	1	0	1	1	1	2	2	0	0	0	1	0	1	0	1	1	1	1	0	0	1	1	0	0	0	0	0	1	0	0	0	0	0	0	0	0	0	1
23	1	2	2	2	1	2	1	1	1	1	1	1	0	1	2	0	1	1	2	0	0	0	0	2	0	1	1	1	0	0	0	0	1	1	0	0	0	0	0	0	0	0	0	0	0	0	0	1	1
22	1	2	5	2	2	2	1	1	1	1	1	1	0	0	0	0	1	0	1	1	0	0	0	1	1	1	1	1	1	1	1	1	1	1	1	1	1	1	1	2	2	2	1	1	1	2	2	1	2
22	1	2	5	2	1	2	2	3	3	3	2	2	2	3	3	3	2	3	3	3	0	0	3	2	2	2	1	1	3	2	3	0	3	1	2	2	1	1	2	2	2	2	1	1	2	3	3	2	3
22	1	1	2	2	1	2	2	2	2	2	2	2	2	3	3	3	3	2	2	0	0	2	2	2	1	1	2	2	2	2	1	2	2	2	1	1	1	1	1	2	2	1	1	1	1	2	2	1	3
22	1	1	2	2	1	2	2	2	2	2	2	2	2	3	3	3	3	2	2	3	2	3	2	2	2	1	0	1	0	1	0	0	2	1	1	1	1	1	2	1	1	1	1	0	1	1	1	1	1
22	1	2	2	2	2	2	2	2	2	2	2	2	2	3	1	1	2	2	3	2	2	2	1	1	1	1	2	2	2	2	3	3	3	2	2	2	1	1	1	3	2	3	2	1	2	2	2	1	3
23	1	1	2	1	1	2	2	3	3	3	2	2	2	3	3	3	2	3	3	1	1	0	1	3	1	2	2	3	1	2	1	3	3	3	2	1	1	0	1	2	2	0	2	1	2	2	3	2	1
23	2	1	2	2	2	2	2	1	1	1	1	0	2	3	1	1	0	1	1	3	0	2	2	2	1	0	0	0	0	0	0	3	0	1	3	3	0	0	0	1	1	1	0	0	0	0	0	0	3
23	1	2	2	2	1	2	2	2	2	2	3	3	3	3	2	1	1	3	2	0	2	3	3	1	2	2	1	2	2	2	2	3	1	1	2	2	1	2	1	2	1	2	2	1	2	2	2	2	3
24	2	1	2	2	2	2	2	2	2	2	2	2	3	1	1	1	3	3	0	2	0	1	1	2	0	1	1	2	1	0	2	1	2	1	2	1	2	1	0	1	2	0	0	2	1	2	3	3	2
24	1	1	2	2	1	2	2	2	2	2	2	0	0	1	3	3	3	3	2	3	2	1	3	1	0	1	1	1	3	1	3	3	3	3	3	3	1	0	1	1	1	1	0	1	3	1	2	2	3
23	1	1	2	2	2	1	2	1	1	1	1	1	0	1	1	1	1	0	1	2	0	0	0	1	1	0	1	3	1	0	0	1	1	0	0	0	0	0	0	0	0	1	1	1	2	1	0	0	1
21	1	1	2	2	2	2	2	1	1	1	1	1	1	1	3	3	2	1	1	0	2	2	2	1	0	1	1	1	1	2	2	2	2	2	2	3	1	0	0	0	1	1	1	1	1	2	2	2	2
21	2	1	2	2	2	2	2	1	1	1	2	2	2	2	3	3	2	1	1	0	2	2	2	1	0	1	1	1	1	2	2	2	2	2	2	3	1	0	0	0	1	1	1	1	1	2	2	2	2
21	1	1	5	2	1	2	1	2	1	2	3	3	3	3	3	3	3	3	1	2	0	0	1	1	1	2	1	0	0	3	2	0	3	2	3	0	0	2	0	0	0	0	0	1	3	1	3	0	3
21	1	1	5	2	1	2	1	2	1	2	3	3	3	3	3	3	3	3	1	2	0	0	1	1	1	2	1	0	0	3	2	0	3	2	3	0	0	2	0	0	0	0	0	1	3	1	3	0	3
24	1	1	2	2	2	2	2	1	1	1	1	1	1	2	2	1	2	1	0	1	1	0	0	0	2	1	0	1	1	0	1	0	1	1	0	0	1	0	0	0	0	0	0	1	1	0	0	1	1
21	1	1	5	1	1	2	2	1	1	1	2	2	3	2	2	1	3	2	3	2	0	0	3	2	1	1	1	1	0	1	1	2	2	2	1	2	0	0	0	1	0	1	1	2	3	3	2	1	3
22	1	1	3	2	2	2	1	2	2	2	2	1	1	1	3	3	2	2	3	0	1	1	1	2	2	2	1	2	3	1	1	2	2	2	1	1	2	1	1	1	2	1	1	2	1	1	3	3	3
22	1	1	3	2	1	2	1	2	1	2	0	2	0	0	2	3	2	2	2	0	1	0	1	1	1	1	1	2	2	1	0	1	1	1	1	0	0	0	0	0	0	1	1	1	1	1	2	2	2
22	1	1	2	2	1	2	2	1	1	1	1	1	0	1	2	2	3	3	0	1	2	0	2	1	1	1	1	2	2	1	1	2	2	1	2	1	2	1	2	1	1	2	2	1	2	1	1	1	2
22	1	1	2	2	1	2	1	2	1	1	0	2	2	2	3	3	3	2	3	1	3	3	0	2	2	2	2	2	2	1	2	1	1	1	0	2	0	0	0	1	0	0	1	0	0	1	1	0	1
26	1	1	2	2	1	2	1	2	2	2	2	0	0	2	2	2	0	1	3	0	1	1	2	0	0	1	1	2	2	1	1	1	3	2	1	0	1	2	0	1	1	0	0	0	1	1	1	2	3
22	1	1	3	2	1	1	1	2	2	2	2	2	2	3	3	3	2	3	3	0	2	0	2	2	2	2	1	1	1	1	1	2	3	2	2	1	1	2	2	2	1	0	0	1	2	3	3	2	2
25	1	1	2	2	1	2	1	1	1	1	2	2	1	3	2	3	3	2	1	0	1	1	2	2	1	0	0	0	1	1	1	0	1	1	0	0	1	0	0	0	1	0	1	1	0	1	1	1	1
21	2	1	3	2	2	2	2	1	1	1	1	1	1	1	1	1	3	1	2	0	1	2	0	1	1	1	1	1	1	0	1	0	1	0	0	0	1	1	1	0	1	1	1	1	0	0	1	1	1
22	1	1	5	2	2	2	2	1	1	1	0	0	0	1	1	2	2	1	1	0	0	0	0	0	0	0	0	0	0	0	0	0	1	1	0	0	1	0	0	0	1	0	0	0	0	0	1	1	2
24	1	1	2	1	1	2	2	2	2	2	1	1	3	3	3	2	3	2	2	2	3	2	3	2	2	1	1	1	2	2	2	1	1	2	1	2	2	2	2	2	3	2	2	1	1	2	2	1	1
24	1	1	2	2	2	2	1	2	1	2	1	1	1	2	2	2	2	2	3	1	1	2	3	3	2	1	1	1	2	0	1	1	2	2	0	0	0	0	0	0	0	1	1	1	2	1	1	1	1
25	1	1	3	2	1	2	1	2	2	1	1	1	3	3	2	2	2	1	2	2	1	2	1	1	1	1	2	2	2	1	1	1	2	2	1	2	1	1	2	1	2	2	2	1	0	0	1	1	0
25	1	2	2	2	1	2	1	2	2	2	1	2	3	2	1	0	1	2	2	0	1	0	3	1	1	2	0	0	1	1	2	0	2	1	1	1	0	0	1	0	1	1	2	1	0	2	2	2	3
23	1	1	2	2	1	2	2	2	2	2	1	1	2	3	3	3	1	2	3	0	2	3	0	1	1	2	1	1	1	0	1	1	1	1	2	2	1	1	1	1	1	0	0	1	1	1	1	1	2
23	2	1	2	2	1	2	1	2	2	1	2	2	0	1	1	1	1	2	0	0	0	0	1	3	2	2	3	2	3	1	1	2	2	2	1	2	2	2	2	3	1	2	2	0	0	1	1	1	0
25	1	2	2	2	1	2	2	2	2	1	1	1	3	3	2	2	2	2	2	2	1	1	1	1	1	1	2	2	2	1	1	1	2	2	1	2	1	1	1	2	2	2	2	1	0	0	1	1	0
23	1	1	2	2	2	2	2	1	1	1	0	1	1	0	3	3	3	2	2	0	0	0	1	3	1	1	1	1	1	2	3	3	1	2	3	2	1	0	2	2	2	3	1	3	3	2	3	3	3
24	1	1	2	2	2	2	2	3	1	3	2	3	2	2	3	3	3	3	3	0	1	2	1	3	3	2	2	2	2	1	1	2	2	2	1	1	1	0	0	0	0	0	1	1	1	1	1	2	3
25	2	1	2	2	1	2	1	3	3	3	2	2	0	3	3	2	2	2	3	1	3	1	0	3	1	2	3	3	2	1	0	0	3	2	0	0	1	0	0	1	0	1	1	1	0	2	2	1	2
23	1	1	3	2	2	2	2	2	1	2	2	2	1	1	3	3	3	1	2	0	0	1	0	2	2	2	1	1	0	2	2	3	2	2	2	0	0	0	0	0	0	2	1	0	2	1	1	1	3
24	1	1	2	2	1	2	1	2	1	2	2	2	2	3	2	3	1	2	2	1	2	1	2	3	2	2	2	2	2	1	1	2	1	1	2	1	0	0	0	0	0	1	0	1	0	0	1	2	2
24	1	1	4	2	2	2	2	2	2	1	3	2	2	2	1	2	1	2	1	1	0	1	2	3	1	1	2	2	2	1	1	2	1	1	2	1	0	0	0	0	1	2	2	1	0	0	1	0	1
24	1	1	2	2	2	2	1	2	2	2	2	2	1	1	2	2	2	1	2	0	1	1	1	2	2	2	2	2	1	1	1	0	1	1	1	1	1	0	1	1	1	1	1	1	1	1	1	1	1
23	1	1	3	2	2	2	1	1	1	1	2	0	2	2	2	2	0	0	2	0	0	0	2	2	0	0	1	1	1	2	2	2	2	2	2	3	2	2	2	2	2	2	2	1	2	1	2	2	2
22	1	1	3	2	2	2	2	1	1	1	1	1	1	2	1	0	2	1	1	1	1	1	1	2	1	2	1	1	2	0	0	1	0	1	0	0	0	0	0	0	0	0	0	0	1	1	0	0	0
24	2	1	2	2	2	2	2	1	1	1	3	0	2	3	3	2	2	1	1	1	1	1	0	2	3	2	3	3	2	0	0	0	2	1	0	0	0	0	0	0	0	0	0	1	0	0	1	0	1
23	1	1	2	1	1	2	2	1	1	1	1	3	0	1	2	1	1	1	2	0	1	0	0	0	0	0	0	0	0	0	1	2	1	2	0	0	0	0	0	0	0	0	0	0	1	1	2	1	0
22	1	1	2	2	1	2	1	1	1	1	1	1	0	1	2	2	2	2	0	0	0	0	0	0	0	0	0	0	1	0	1	0	1	1	0	0	0	0	0	0	0	0	0	0	0	0	0	0	1
24	1	1	2	1	1	2	2	3	3	3	1	3	3	3	2	2	2	2	3	3	3	3	3	3	2	1	2	3	2	2	2	3	3	3	3	3	1	1	3	3	1	0	1	1	2	2	1	1	3
24	1	1	2	2	1	1	1	3	3	3	3	3	2	3	3	3	2	2	3	0	2	2	2	3	3	3	2	2	3	2	1	3	3	3	3	3	3	3	3	3	2	3	3	2	3	3	3	3	3
24	2	1	2	2	2	2	2	2	2	2	2	2	1	2	3	3	3	2	2	1	2	1	3	2	2	2	1	1	1	1	1	2	2	1	1	2	1	0	1	1	1	0	1	2	2	1	2	2	2
23	1	1	2	1	1	2	1	1	1	1	2	2	2	3	1	1	1	1	2	1	1	1	1	2	1	1	1	1	0	1	2	1	2	1	1	1	1	1	2	2	1	1	1	1	1	2	2	1	2
22	2	1	2	2	1	2	2	3	3	3	2	2	3	2	3	3	3	3	3	0	1	1	2	2	3	1	1	1	1	1	2	2	1	2	2	2	1	1	2	1	2	1	1	2	2	1	1	2	1
22	2	1	2	2	1	2	2	3	3	3	3	3	3	3	3	3	3	3	3	1	1	2	3	3	3	3	3	3	3	1	3	0	3	2	0	0	1	1	2	0	1	2	2	2	3	2	2	2	3
21	1	1	2	2	2	2	1	3	3	3	3	3	3	3	3	3	3	3	3	0	1	2	3	3	3	3	3	3	3	1	3	0	3	2	0	0	1	1	2	0	1	2	2	2	3	2	2	2	3
22	1	2	2	2	2	2	2	1	1	1	1	1	1	1	1	1	1	1	2	0	0	0	0	2	1	0	0	0	0	1	1	1	1	1	0	1	1	0	0	0	1	1	1	1	1	1	1	1	1
21	1	1	3	1	2	2	2	2	2	1	2	2	1	2	1	2	1	2	2	2	2	2	2	2	2	2	2	1	2	2	2	2	2	2	2	2	1	1	1	1	1	1	1	1	1	1	1	1	1
23	1	1	2	1	1	1	2	3	3	3	3	3	3	3	3	3	3	2	2	3	0	1	3	2	2	3	2	3	2	2	2	3	2	2	3	3	0	2	0	1	2	1	2	0	2	2	2	2	3
21	1	1	2	2	1	1	2	1	1	1	3	3	3	3	2	3	2	2	3	2	2	2	3	1	0	0	1	1	1	1	2	3	3	3	3	3	2	3	2	1	3	3	3	2	3	3	3	3	3
21	2	1	2	2	1	2	2	1	1	1	3	2	2	3	3	2	2	2	3	3	1	3	3	1	0	0	0	1	1	1	3	3	3	3	3	3	2	3	1	1	3	3	3	2	3	3	3	3	3
23	2	1	2	1	1	2	2	1	1	1	3	3	3	3	2	0	3	3	3	0	0	0	0	1	3	2	2	2	2	1	2	1	0	0	0	0	0	0	1	1	0	1	0	1	1	1	1	1	1
22	2	1	2	2	1	1	1	1	2	1	2	2	2	2	2	2	2	2	2	2	2	0	0	2	2	2	2	2	2	1	0	0	2	0	0	0	1	1	0	1	1	1	1	1	1	1	1	1	1
24	1	1	5	1	1	2	2	1	2	1	3	3	3	3	2	0	3	3	3	0	0	0	0	2	2	2	2	2	2	1	0	0	2	0	0	0	1	1	0	1	1	1	1	1	1	1	1	1	1
22	2	1	2	2	1	2	2	1	2	1	3	3	3	3	2	0	3	3	3	0	0	0	0	2	2	2	2	2	2	1	0	0	2	0	0	0	1	1	0	1	1	1	1	1	1	1	1	1	1
24	1	1	2	2	1	2	2	1	2	1	3	3	3	3	2	0	3	3	3	0	0	0	0	1	2	2	2	2	2	1	0	0	2	0	0	0	1	1	0	1	1	1	1	1	1	1	1	1	1
23	1	2	2	2	1	2	1	2	2	2	1	1	1	2	1	0	2	0	1	1	2	1	1	2	0	0	1	1	2	2	2	1	2	0	3	1	2	1	2	1	0	0	0	2	2	1	3	1	2
24	1	1	5	2	1	2	2	2	2	2	2	1	1	2	3	3	2	0	1	3	0	0	1	2	1	2	0	0	1	1	2	1	2	2	3	3	1	0	2	3	3	1	1	1	3	2	3	3	3
22	2	1	2	2	2	2	2	1	1	1	1	1	0	1	1	1	1	1	2	0	0	0	0	1	1	0	0	0	0	0	0	0	0	0	0	0	1	2	1	0	0	0	0	0	0	0	1	1	0
23	1	1	2	2	1	2	1	1	1	1	3	2	2	2	3	3	3	3	3	2	1	2	0	1	0	0	0	0	0	0	1	2	3	2	2	2	3	1	2	1	1	2	2	1	2	2	2	1	2
23	1	1	2	2	1	2	1	1	1	1	3	2	2	2	3	3	3	3	3	2	1	2	0	1	0	0	0	0	0	0	1	2	3	2	2	2	3	1	2	1	1	2	2	1	2	2	2	1	2
21	1	1	5	2	2	2	2	1	1	1	2	2	0	1	1	1	0	1	2	0	2	0	0	2	0	0	1	0	0	0	0	1	2	3	0	0	1	1	1	0	1	2	1	0	0	1	0	1	1
21	2	1	5	2	2	2	2	1	1	1	1	1	0	1	1	1	1	1	2	0	0	0	0	1	1	0	0	0	0	0	0	0	0	0	0	0	1	1	0	0	0	0	0	0	0	1	1	2	0
22	1	2	3	2	2	2	2	1	1	1	1	1	0	1	1	1	1	1	2	0	0	0	0	1	1	0	0	0	0	0	1	1	2	0	0	0	0	0	0	1	0	0	0	1	1	0	3	2	0
21	1	1	2	2	2	2	2	1	1	1	2	1	1	2	1	1	1	1	2	0	1	1	1	2	1	0	0	0	0	0	0	1	0	0	0	0	1	0	0	0	0	0	0	1	1	2	1	0	0
21	1	1	2	2	2	2	1	1	1	1	3	0	0	0	2	2	2	0	2	2	0	0	0	0	0	1	1	0	1	0	1	2	0	1	1	0	0	1	1	1	0	1	0	0	0	0	1	0	1
23	1	1	2	2	2	2	2	1	1	1	1	1	2	0	1	1	2	1	1	0	0	0	0	2	1	1	1	2	2	1	1	2	2	1	1	0	1	1	1	1	1	1	0	0	0	0	1	0	1
22	1	1	4	2	1	2	2	1	1	1	2	2	2	2	2	2	2	2	2	2	2	2	2	0	0	0	1	1	1	0	0	1	1	0	0	0	0	1	0	0	0	0	0	0	0	0	0	0	0
22	2	1	4	2	1	2	2	2	1	1	3	3	3	3	3	3	3	3	3	2	1	3	3	3	2	2	1	1	0	0	0	1	0	1	3	2	1	0	0	0	0	0	0	1	1	2	3	0	0
23	1	1	5	2	2	1	2	1	1	2	0	0	0	2	2	2	3	3	2	0	0	0	3	1	1	1	0	2	2	1	1	0	0	2	0	0	0	2	0	0	0	0	1	1	1	1	0	0	3
22	1	1	2	2	2	2	2	1	1	1	0	2	0	1	3	3	3	2	3	1	0	2	0	1	1	0	0	1	1	1	1	1	2	2	0	0	1	0	0	0	0	1	1	1	0	0	1	0	2
21	1	1	5	2	2	2	1	1	1	1	1	1	0	1	0	0	0	0	1	0	0	0	0	1	0	0	0	0	0	0	0	1	1	0	0	0	0	0	0	0	0	0	0	0	1	2	1	0	0
20	1	1	2	2	1	2	2	2	2	2	2	2	3	2	3	3	3	2	2	0	2	2	3	2	2	2	2	2	2	1	2	2	1	1	1	1	1	2	2	1	2	1	1	1	1	3	3	1	3
21	1	1	2	2	2	2	2	1	1	1	1	1	0	0	1	1	1	2	2	1	1	1	0	0	0	0	0	1	1	0	1	1	0	0	1	1	1	1	1	0	0	0	0	1	1	1	1	1	3
21	2	1	2	2	2	1	2	1	1	1	1	2	1	1	1	1	1	1	1	1	1	1	1	1	1	1	1	1	1	0	3	3	3	3	3	3	1	1	2	2	2	2	3	2	2	3	2	2	2
24	1	1	4	2	2	2	2	1	1	1	2	2	2	2	2	2	2	2	2	2	2	2	2	0	0	1	1	1	0	1	2	1	0	2	1	0	0	0	0	0	0	0	0	0	1	2	1	2	0
23	1	1	2	1	1	2	1	2	2	2	2	3	2	2	3	3	3	3	2	0	0	2	2	0	2	1	1	2	2	1	1	1	1	1	1	1	1	0	1	1	1	1	0	1	2	2	3	2	1
26	2	1	2	1	2	2	1	1	1	1	1	1	1	1	1	0	0	1	2	0	1	1	0	1	1	1	1	1	1	1	1	1	1	1	0	0	1	1	1	0	1	1	1	1	1	2	2	1	1
23	1	1	5	2	2	2	1	2	1	1	1	2	2	1	2	2	2	2	1	0	0	0	0	0	2	2	2	1	1	1	2	2	1	1	1	1	0	1	0	0	1	1	0	1	1	0	0	1	1
22	1	1	5	2	2	1	1	2	2	1	1	2	2	1	2	2	2	2	1	0	0	0	0	0	2	2	2	1	1	1	1	1	1	1	1	1	0	1	0	1	1	1	2	1	1	1	1	1	1
22	1	1	2	2	2	2	2	2	2	2	2	2	0	2	1	1	1	2	0	0	2	1	2	0	1	2	1	1	1	3	1	2	2	1	1	1	2	1	0	2	1	0	1	1	2	3	3	2	2
20	1	1	2	1	1	1	2	3	3	3	2	2	3	2	3	3	1	3	3	0	1	1	2	1	2	1	2	2	3	0	1	2	2	1	2	1	1	0	1	1	0	1	1	1	1	2	1	1	2
21	1	1	2	1	2	2	1	1	1	1	2	2	1	3	0	0	1	1	3	1	1	0	0	2	0	0	0	0	0	0	1	0	1	1	0	0	1	1	1	1	1	0	2	1	1	1	1	1	2
20	1	1	2	2	1	2	2	1	1	1	1	1	0	1	3	3	3	2	3	1	0	3	3	1	1	0	0	0	0	1	2	1	2	1	1	1	0	0	1	0	0	0	0	0	1	0	1	1	2
20	1	1	2	2	1	1	2	2	2	2	3	3	3	3	3	3	2	2	3	2	2	3	3	3	2	2	2	2	2	2	2	3	3	2	2	3	2	2	2	2	2	3	3	3	3	3	3	3	2
21	1	1	2	1	1	2	2	2	2	2	2	2	2	2	2	2	2	2	3	0	2	1	1	3	3	1	2	2	2	1	1	1	2	1	0	1	1	1	1	0	1	1	1	1	1	2	1	1	2
21	1	1	3	2	1	2	2	3	3	3	1	3	2	3	3	3	2	2	3	0	0	3	0	3	2	2	1	2	3	2	2	1	2	2	1	1	3	0	0	2	2	0	2	3	1	1	2	1	2
20	1	1	2	2	2	2	2	2	1	1	3	3	2	2	3	3	3	2	2	3	3	3	3	1	2	2	2	2	2	1	0	3	3	3	3	3	0	0	0	0	0	0	0	0	0	0	0	0	0
21	1	1	2	2	2	2	2	1	1	1	0	0	0	0	1	1	2	0	1	0	0	0	0	0	1	0	0	0	1	1	1	1	2	2	2	2	0	0	0	2	2	2	1	2	1	1	1	2	3
20	2	1	2	2	1	2	2	1	1	1	1	2	0	0	1	1	1	2	1	0	0	1	0	1	1	3	3	3	3	2	1	1	1	1	0	0	0	0	1	0	0	0	0	0	1	0	1	0	3
21	1	1	2	2	2	2	2	2	2	2	2	1	2	1	1	1	2	2	2	0	2	1	2	0	1	2	1	1	2	0	3	3	2	1	3	2	1	1	0	0	1	0	2	1	2	1	1	0	2
21	1	1	2	2	1	2	2	3	3	3	3	3	3	3	3	3	3	3	3	0	0	0	1	1	3	2	3	3	3	1	1	2	2	1	2	1	1	2	1	0	1	1	1	1	1	2	1	2	1
20	1	1	2	2	2	2	1	1	1	1	3	3	2	2	1	1	1	1	3	3	0	3	2	3	0	0	0	0	0	0	0	0	1	1	2	2	2	0	0	0	0	0	0	2	2	0	0	0	0
22	1	1	2	2	1	2	1	2	2	2	2	1	1	3	3	1	0	3	3	0	2	3	3	0	1	0	1	1	2	1	1	1	2	0	1	1	2	3	0	0	1	1	2	2	2	1	2	2	3
22	1	1	5	2	1	1	1	1	1	1	1	1	0	2	2	2	3	2	3	3	3	3	0	1	0	0	0	0	1	1	1	1	1	1	2	2	1	1	1	1	1	1	1	2	2	2	2	1	1
22	1	1	5	2	1	2	1	1	1	1	1	1	0	1	2	2	2	3	2	3	0	3	0	1	1	2	2	2	2	0	0	1	1	1	1	2	0	0	1	1	1	1	1	0	0	0	0	0	0
22	1	1	5	1	1	2	2	2	2	1	2	3	3	3	2	2	1	1	1	0	2	1	1	2	1	2	2	2	2	0	0	1	1	1	1	1	0	1	1	1	1	1	0	0	0	1	1	1	1
21	1	1	3	2	2	2	2	2	2	2	3	2	2	2	2	2	2	2	2	2	2	2	2	2	2	2	2	2	2	1	2	3	2	2	3	3	2	2	0	0	0	0	0	3	0	3	3	3	2
24	2	1	5	2	2	2	2	2	1	1	2	1	0	1	3	3	3	1	0	0	0	1	1	0	1	2	2	3	1	1	2	1	2	1	1	0	0	0	0	2	0	0	1	1	1	1	1	0	1
22	1	1	2	2	2	2	1	1	1	1	2	1	0	0	2	2	1	1	2	0	2	0	0	1	1	1	1	1	1	0	0	1	0	2	1	0	0	0	0	0	0	0	0	0	0	0	0	0	0
28	2	2	3	1	1	1	2	1	1	1	3	3	2	1	3	3	3	3	3	3	3	3	3	3	0	0	0	0	1	3	3	3	3	3	3	3	2	1	3	3	0	0	2	3	3	2	1	2	2
24	1	1	4	2	2	2	2	3	3	3	3	3	3	3	3	3	3	3	3	3	3	2	2	1	2	3	3	1	1	0	0	0	1	1	2	3	0	3	3	2	3	3	3	2	3	3	3	1	0
23	1	1	2	2	2	2	2	1	1	1	1	1	1	1	1	1	1	1	2	2	2	2	2	0	2	3	0	0	0	0	0	0	1	1	2	3	0	3	3	2	3	3	3	3	3	2	0	1	3
24	2	1	5	2	2	2	1	1	1	1	2	1	1	2	1	1	2	1	2	0	0	0	1	2	0	0	0	0	0	0	1	0	1	0	0	0	0	0	0	0	0	0	0	0	0	0	0	0	1
24	2	2	2	2	2	1	2	1	1	1	1	2	0	1	1	2	3	2	1	0	1	2	0	2	1	0	1	1	2	0	0	0	1	1	0	0	0	0	0	0	0	1	0	0	1	0	1	0	0
24	2	1	5	2	2	2	1	1	1	1	3	0	0	0	1	2	1	1	1	0	2	1	1	1	0	0	0	0	0	0	0	0	0	0	0	0	0	0	0	0	0	0	0	0	1	1	0	1	1
22	1	1	2	2	1	2	1	1	1	1	1	1	2	2	1	2	1	1	0	1	1	1	1	1	1	1	1	1	1	1	1	2	2	1	1	1	1	0	0	1	1	1	0	1	1	1	1	1	1
23	1	1	2	2	2	2	1	1	1	1	0	2	2	1	2	2	1	1	1	2	1	1	0	0	0	0	0	1	0	0	0	1	1	0	0	0	1	0	0	0	0	0	0	0	1	0	1	0	0
24	1	1	2	2	2	2	2	1	1	1	2	1	0	1	3	0	0	1	1	0	0	0	0	0	0	0	0	0	0	1	1	0	0	0	0	0	1	1	0	0	0	2	3	0	1	2	1	0	0
24	1	1	3	2	2	2	1	1	1	1	1	1	0	0	0	0	0	0	1	0	0	0	0	2	1	2	3	1	3	0	0	1	1	0	0	0	1	0	0	0	0	0	0	0	1	0	1	0	0
22	1	1	4	1	1	1	2	2	1	2	1	2	2	2	3	3	1	3	1	0	2	1	3	2	2	0	0	1	3	1	2	1	1	1	1	1	0	0	0	1	1	0	1	1	1	0	1	1	3
26	1	1	2	2	2	2	2	1	1	1	0	2	0	0	0	0	2	0	2	0	0	0	0	2	0	0	0	0	0	1	0	0	2	0	0	1	0	0	0	0	0	0	0	0	0	1	1	0	3
25	2	1	5	2	1	2	2	1	1	1	2	1	2	2	1	1	1	1	3	2	0	1	2	3	0	1	1	0	1	0	1	0	1	1	1	1	0	0	0	0	0	0	0	1	2	1	1	2	2
22	1	1	2	2	2	2	1	1	1	1	1	1	0	0	1	1	1	0	2	0	0	2	0	0	1	0	0	0	1	0	0	0	0	0	0	0	0	0	0	0	0	2	0	0	1	1	1	1	3
22	1	2	2	2	2	2	1	1	1	1	0	0	0	0	0	0	0	0	0	0	0	0	0	1	0	0	0	1	0	0	1	0	0	0	0	0	1	0	0	1	1	0	1	0	2	0	0	3	0
24	1	2	2	2	2	2	2	3	3	3	3	1	2	2	1	1	3	2	3	3	1	0	0	3	1	0	0	3	0	1	2	3	3	3	3	1	1	0	0	2	1	1	2	1	2	1	1	1	2
24	1	1	3	2	1	2	1	2	2	2	2	2	2	2	3	3	3	2	2	2	2	2	2	3	0	3	2	2	2	1	1	1	1	1	1	1	1	1	1	1	1	1	1	1	1	2	2	2	1
22	1	1	2	2	1	2	1	1	1	1	1	2	2	2	3	3	3	2	2	0	1	1	1	2	1	1	0	1	1	1	1	2	2	1	1	1	1	0	0	1	1	1	2	1	0	1	2	1	1
22	1	1	2	2	1	2	1	1	1	1	1	2	1	3	2	2	3	2	3	0	2	1	2	2	1	0	0	1	1	1	1	2	2	1	1	1	1	1	0	1	1	1	1	1	1	1	1	0	1
23	1	1	2	2	2	2	1	1	1	1	1	2	1	1	1	3	2	2	0	1	3	1	1	2	1	0	0	1	1	1	1	0	1	1	0	0	1	1	1	0	0	1	1	1	0	1	1	1	1
23	1	1	2	1	1	2	2	1	1	1	2	2	1	1	1	1	1	3	3	1	2	2	1	2	0	0	0	1	1	1	1	2	1	2	0	0	1	0	1	0	0	0	1	1	2	0	2	1	1
21	2	1	2	2	2	2	2	1	1	1	2	1	1	1	1	1	1	2	2	0	0	1	0	1	0	1	1	1	0	0	1	1	1	1	1	1	1	0	1	1	0	1	0	1	1	1	2	1	1
24	2	2	2	2	2	2	2	1	1	1	2	2	0	1	3	2	2	2	2	1	1	2	2	1	1	1	1	0	1	1	2	1	2	1	1	1	1	0	1	0	1	1	2	1	2	2	2	1	2
22	1	1	2	2	1	2	2	3	1	3	2	2	2	3	3	3	2	2	3	1	3	2	2	2	3	2	2	2	2	2	2	1	2	2	0	0	1	1	1	0	0	0	0	1	1	1	2	2	3
20	1	1	5	1	2	1	2	1	1	1	2	2	2	2	1	1	1	1	1	0	0	0	0	0	1	1	1	0	1	1	2	2	3	2	1	2	2	0	0	1	1	0	2	2	3	3	3	3	3
22	1	1	2	2	1	2	2	1	1	1	1	1	1	1	1	0	0	1	1	0	1	0	0	0	0	1	0	1	0	1	1	0	0	0	0	0	1	1	2	3	1	0	0	0	0	1	1	2	1
23	1	1	4	2	1	2	2	2	2	2	1	2	2	1	3	3	2	2	3	0	1	1	0	3	1	2	0	2	1	1	2	1	2	1	1	1	0	0	1	1	0	1	1	2	1	2	2	2	3
23	1	2	2	2	1	2	2	1	2	1	2	2	1	1	2	2	2	2	3	0	3	0	2	2	2	2	2	2	2	1	1	0	1	1	0	0	1	1	1	0	0	1	1	1	0	1	1	1	1
24	1	1	2	2	1	2	2	1	2	1	2	2	1	1	2	2	2	2	3	0	3	0	2	2	2	2	2	2	2	1	1	0	1	1	0	0	1	1	1	0	0	1	1	1	0	1	1	1	1
23	1	2	5	2	2	1	2	1	1	1	1	1	1	1	3	3	3	3	3	0	1	2	0	2	2	0	0	2	3	0	1	1	2	2	0	0	0	0	0	0	0	2	0	1	1	1	1	2	1
24	1	1	5	2	2	2	1	1	1	1	0	0	0	0	1	1	0	1	1	1	1	0	0	0	0	0	0	0	0	0	0	1	1	1	0	1	0	0	0	0	0	1	0	1	1	0	0	1	0
21	1	1	2	2	2	2	2	1	1	1	0	2	0	1	2	2	2	2	1	0	1	1	1	1	1	0	1	1	0	1	1	0	1	0	0	0	1	0	1	0	1	1	1	1	0	1	1	0	2
24	2	1	2	2	1	2	1	2	1	2	2	1	0	0	1	1	1	1	2	0	2	3	1	2	1	2	2	1	1	1	2	1	1	1	0	0	0	0	1	0	0	2	0	1	2	1	1	1	2
23	1	1	2	2	1	2	2	2	1	1	1	2	1	1	1	1	2	1	2	0	2	2	1	2	1	2	1	1	1	0	0	1	1	2	1	2	0	1	0	0	0	0	0	1	1	2	1	0	0
24	2	1	5	2	2	2	2	1	1	1	0	0	0	0	1	1	1	1	2	0	0	1	0	1	0	0	0	0	1	0	1	0	0	1	0	0	0	0	0	0	0	0	0	0	1	0	1	1	1
22	1	1	2	1	1	1	2	1	1	1	1	2	1	1	2	3	3	2	3	2	2	2	2	1	1	1	0	0	0	2	2	0	1	2	1	1	0	1	0	0	0	0	0	1	0	1	0	1	0
23	1	1	2	2	2	2	2	1	1	1	2	2	3	2	1	1	0	2	2	1	1	2	1	2	0	0	0	0	0	3	1	2	1	1	2	1	0	0	1	2	0	1	0	0	0	1	1	0	0
23	2	1	5	1	1	2	1	2	2	2	2	3	3	3	3	3	3	2	2	2	0	0	3	3	0	1	2	1	2	1	2	3	2	2	1	1	1	2	2	1	2	2	2	2	2	2	1	2	1
23	1	1	2	2	2	2	1	2	2	1	2	3	3	3	3	3	3	3	2	3	0	1	2	1	2	1	1	1	2	1	1	1	1	1	1	0	0	0	0	1	2	1	1	1	1	2	1	0	1
21	1	1	2	1	1	1	1	3	3	3	2	3	3	3	3	3	3	3	2	3	2	3	3	2	2	1	3	1	3	0	1	2	2	2	3	3	1	2	2	1	2	1	2	2	1	2	1	2	2
23	1	1	2	2	1	2	2	1	1	1	2	3	0	1	1	0	1	1	1	0	1	0	0	0	0	0	1	0	1	0	0	0	0	0	0	0	0	0	0	0	0	0	0	0	0	0	0	0	1
23	2	1	2	2	2	2	1	1	1	1	3	0	0	3	3	3	3	3	0	0	0	0	0	0	0	0	0	1	1	0	0	1	0	0	0	1	0	1	0	0	0	0	0	0	1	1	2	1	0
22	1	1	5	1	1	2	1	1	1	1	1	1	1	0	0	0	1	1	1	0	1	0	0	0	1	0	0	1	0	0	0	0	0	0	0	0	1	2	1	2	1	0	0	0	0	0	0	1	0
24	1	1	2	2	2	2	1	1	1	1	1	1	0	0	0	0	0	0	1	0	2	1	0	1	0	0	0	0	1	0	0	0	1	1	0	0	0	1	0	0	0	0	0	0	1	0	1	1	1
24	1	1	2	2	2	1	2	1	1	1	3	2	2	3	2	2	3	2	3	1	3	2	2	1	1	0	0	1	0	1	2	3	3	3	3	1	1	0	0	2	1	1	2	1	3	1	1	1	2
25	1	1	2	2	2	2	2	1	1	1	1	1	1	0	0	0	0	1	1	0	0	1	0	1	0	2	2	2	3	0	0	0	0	0	0	0	0	0	0	0	0	0	0	0	0	0	0	0	0
24	1	2	2	2	2	2	2	1	1	1	2	2	2	2	0	0	0	1	1	0	0	1	2	3	0	0	0	0	0	0	0	1	1	0	0	0	1	1	1	0	0	0	0	0	0	0	0	0	1
20	2	1	5	2	1	2	2	1	1	1	0	0	1	0	0	0	0	0	0	0	1	1	0	2	0	0	0	1	0	0	1	0	1	2	0	2	0	0	1	0	1	0	0	0	1	0	0	1	0
22	1	1	4	2	2	2	2	1	1	1	0	1	1	1	1	2	2	2	2	0	0	0	0	0	2	1	1	2	1	1	1	2	1	2	1	1	0	1	1	1	2	2	1	0	1	0	1	1	2
22	1	1	2	2	2	2	2	1	2	1	2	2	2	2	1	2	1	2	2	1	1	1	1	2	1	2	1	2	1	0	0	0	0	0	0	0	1	1	1	0	1	1	1	0	0	0	0	0	0
21	1	1	2	2	2	2	2	1	1	1	0	0	0	1	1	1	2	0	1	2	0	1	0	1	0	0	0	0	0	0	1	0	0	1	0	1	0	0	1	2	0	2	1	0	1	0	1	2	0
22	1	1	3	2	2	2	2	1	1	1	0	0	1	1	2	1	3	3	1	2	1	2	1	2	1	2	2	2	1	1	1	1	2	2	2	1	1	1	2	2	1	1	2	1	2	2	1	1	1
24	2	1	4	2	2	2	2	1	1	1	1	1	2	3	1	2	3	1	3	2	3	1	1	1	0	1	1	0	1	0	1	1	1	2	1	1	1	1	1	2	2	1	1	1	1	2	2	1	1
24	1	1	5	2	2	2	2	1	1	1	3	0	3	1	0	0	0	0	0	0	0	0	0	0	0	0	0	0	0	0	0	0	0	0	0	0	0	0	0	0	1	2	0	1	1	0	0	0	3
20	1	1	2	1	1	1	2	2	2	2	3	3	3	3	3	2	1	3	3	1	1	1	3	2	1	2	2	2	2	2	2	2	3	3	3	2	1	1	2	2	2	3	2	3	3	3	3	3	2
23	1	1	2	2	2	2	1	1	1	1	1	3	1	2	1	1	1	0	1	2	0	0	0	0	0	1	1	1	1	0	1	2	1	1	2	2	1	1	0	1	0	0	1	1	1	1	1	1	1
23	1	2	3	2	2	1	2	1	1	1	1	1	0	1	1	0	0	2	0	0	0	0	0	1	0	0	0	0	0	0	0	0	1	1	0	0	1	0	0	0	0	0	0	0	0	0	1	1	1
22	1	1	3	2	2	2	1	1	1	1	1	0	0	1	1	1	1	1	1	0	0	2	0	1	1	0	0	0	0	0	0	0	1	0	1	1	0	2	0	0	0	1	0	1	1	0	0	0	3
24	1	2	2	2	2	2	1	3	3	3	1	1	1	3	1	0	3	2	2	3	0	0	2	2	1	0	0	3	0	2	3	0	3	1	3	3	2	2	2	1	1	1	1	0	3	2	2	2	1
20	1	1	5	2	2	2	2	1	1	1	1	1	0	0	0	0	0	1	0	1	0	0	0	0	0	0	0	0	0	1	1	0	1	0	0	1	1	0	0	0	0	0	0	1	1	0	0	1	1
20	1	1	5	2	2	2	2	1	1	1	0	1	0	0	0	0	0	1	0	2	1	0	0	0	0	0	0	0	0	1	0	2	1	1	1	1	1	0	0	0	0	0	0	1	1	0	0	0	1
21	1	1	5	2	1	2	2	2	2	2	2	1	0	1	1	1	2	3	1	3	3	2	2	0	1	1	2	1	1	1	2	1	1	1	0	0	1	1	0	1	1	1	1	1	1	1	1	1	1
21	2	1	2	2	1	2	2	1	1	2	3	2	2	1	2	2	2	1	3	0	2	2	0	1	2	1	0	1	1	0	1	0	2	0	0	0	1	0	0	0	0	0	0	2	1	1	1	1	2
20	1	1	5	2	2	2	2	1	1	1	1	1	1	1	1	1	1	0	1	0	0	0	0	0	1	1	1	1	1	0	0	0	1	0	0	0	0	0	0	0	0	0	0	0	1	1	0	1	1
25	1	1	2	2	1	2	1	1	1	1	1	2	1	1	2	3	2	2	2	0	1	0	0	0	1	0	0	0	0	0	0	1	1	1	1	1	1	0	0	0	0	0	0	1	0	1	0	1	0
20	1	1	2	2	1	2	1	1	1	1	1	2	1	2	2	1	1	1	1	0	1	0	0	0	0	1	0	0	1	0	1	0	1	0	0	1	1	1	0	0	0	0	0	1	0	1	1	0	1
23	2	1	2	1	1	2	2	2	2	2	2	2	2	2	2	3	2	3	1	1	2	1	2	2	3	2	2	2	2	2	2	2	2	1	1	0	1	1	2	0	1	1	1	2	1	1	1	2	2
24	1	1	5	2	1	2	2	3	3	3	3	2	2	2	2	2	2	2	2	3	3	3	3	3	1	3	1	2	3	1	1	2	2	3	3	3	2	3	3	2	2	3	2	3	3	1	1	1	2
24	1	1	2	2	2	2	2	2	2	1	1	3	2	1	2	3	2	2	2	2	2	2	2	3	1	2	2	1	2	3	2	3	2	3	2	3	1	1	2	1	2	1	2	1	1	1	1	1	1
23	1	1	5	2	2	2	2	1	1	1	1	1	2	1	2	1	2	0	1	0	1	1	2	2	1	0	0	0	0	0	0	0	0	0	0	0	0	0	0	0	0	0	0	1	1	1	1	1	1
22	1	1	2	2	2	2	1	1	1	1	1	1	1	1	2	2	2	2	2	0	1	1	1	0	0	0	0	0	0	3	2	2	1	1	1	0	1	1	2	0	0	0	1	0	0	0	1	1	1
22	1	1	2	2	2	2	2	1	2	1	2	2	0	0	1	1	2	2	1	0	0	1	0	0	2	2	1	1	0	1	1	0	1	0	0	0	1	1	0	0	1	0	1	0	1	0	1	1	2
24	1	1	2	2	2	2	2	1	1	1	2	1	0	1	0	1	2	0	1	1	0	0	0	1	0	0	0	1	0	1	2	3	2	1	2	3	1	1	1	1	1	3	1	0	1	0	1	1	2
23	1	1	2	2	2	2	2	1	1	1	1	3	2	3	1	2	1	1	1	1	0	1	1	0	1	0	0	0	0	2	1	1	2	1	2	3	0	0	0	0	1	0	1	1	1	0	1	1	1
22	1	1	3	2	2	2	2	1	1	1	2	2	0	0	1	1	2	2	1	0	0	1	0	0	2	2	1	1	0	1	1	0	1	0	0	0	1	1	0	0	0	0	1	0	1	0	1	1	2
22	1	1	2	2	1	2	2	1	1	1	2	2	2	2	2	2	2	2	2	0	0	2	0	2	1	1	1	1	1	0	0	0	1	0	0	0	0	0	0	1	0	0	0	1	1	0	1	1	1
23	1	1	2	2	2	2	1	1	1	1	3	1	1	2	0	0	0	0	3	0	0	2	3	2	2	2	2	2	2	3	0	0	1	0	0	0	0	0	1	0	1	1	0	1	1	1	1	1	0
23	1	1	5	1	1	2	2	2	2	2	2	2	2	2	2	2	2	2	3	1	2	3	3	2	2	2	2	2	2	1	2	3	3	3	3	3	1	1	1	3	2	1	3	1	1	1	2	2	2
22	1	1	2	2	2	2	2	1	1	1	1	1	1	1	2	1	1	1	1	0	1	1	2	2	1	1	1	1	1	1	1	1	1	2	1	1	1	1	2	1	1	1	2	1	1	2	1	1	2
22	1	1	2	2	1	2	1	1	1	1	1	1	1	1	2	1	1	1	1	0	0	1	1	2	1	1	1	2	1	1	1	2	1	1	2	1	1	1	1	1	2	1	1	1	1	2	0	1	1
22	1	1	2	2	1	2	1	1	1	1	1	1	1	1	2	1	1	1	1	0	1	1	2	2	1	1	2	2	1	1	1	2	1	2	1	1	1	1	1	0	1	1	0	1	1	1	1	2	1
23	1	1	2	2	1	1	1	2	2	2	3	3	3	3	2	2	1	2	3	0	2	3	3	3	2	2	2	1	1	2	2	1	3	1	1	2	1	2	1	1	1	1	1	1	2	2	2	1	1
21	1	1	2	2	1	2	1	1	1	1	1	1	0	1	1	1	1	1	1	0	1	1	0	0	1	0	0	0	1	1	1	0	1	1	0	0	1	2	0	0	0	1	0	1	1	0	0	1	1
23	1	1	2	2	1	2	2	2	2	2	2	2	1	1	2	1	1	3	0	1	1	3	2	2	1	1	2	1	1	1	2	1	3	2	1	2	1	1	1	0	2	1	2	1	2	3	1	1	3
22	1	2	5	1	1	2	2	1	1	1	0	0	0	0	2	2	2	2	2	0	3	3	0	3	3	0	0	2	2	1	0	3	2	1	3	3	0	3	0	3	3	3	3	1	1	1	1	1	2
20	1	1	2	2	2	2	2	1	1	1	1	1	1	1	1	1	1	1	1	1	1	1	1	1	0	0	1	1	1	0	1	2	1	2	3	2	1	0	0	0	0	0	1	0	0	1	1	0	1
22	1	1	2	2	2	2	1	1	1	1	0	0	0	1	1	1	0	1	2	0	0	0	0	0	0	0	0	0	0	1	2	3	2	1	1	0	0	1	2	3	2	1	0	0	1	1	2	3	2
23	2	1	5	2	2	2	2	1	1	1	1	1	0	1	1	1	1	1	2	1	1	1	0	0	0	0	0	0	0	0	0	0	0	1	1	0	0	0	0	0	0	0	0	0	0	0	1	0	1
22	1	1	2	2	2	2	2	1	1	1	1	2	0	0	0	0	0	0	0	0	0	1	0	1	0	1	0	0	1	1	2	1	0	0	1	2	1	0	0	1	0	0	0	1	0	1	0	0	0
23	1	1	2	1	2	2	2	1	1	1	1	2	0	0	1	1	0	0	1	0	0	1	0	1	0	0	0	0	0	1	0	0	0	0	0	0	0	1	0	1	1	1	1	1	2	1	1	1	2
22	1	1	2	2	2	2	2	1	1	1	1	2	0	0	0	0	0	0	0	0	0	1	0	1	0	1	0	0	1	1	2	1	0	0	1	2	1	0	0	1	0	0	0	1	0	1	0	0	0
25	2	2	2	2	2	2	1	1	1	1	0	0	1	2	3	1	2	2	1	0	0	0	0	0	0	0	0	1	2	0	0	1	0	0	0	0	0	0	0	0	0	0	0	0	0	0	0	0	0
23	1	2	2	2	2	2	2	1	1	1	2	1	0	1	1	1	0	0	0	1	0	0	1	0	0	0	0	0	0	2	2	2	2	2	2	2	2	2	2	2	2	2	2	2	1	1	1	1	1
24	1	2	2	2	1	2	2	1	1	1	2	3	1	2	1	1	1	1	0	0	0	0	0	0	0	0	0	0	0	1	3	3	3	2	1	1	0	0	1	1	1	0	1	1	1	1	2	2	3
22	1	2	2	2	2	2	1	1	1	1	1	1	0	0	0	0	0	1	1	0	0	0	0	0	1	1	0	1	0	2	0	0	0	1	1	1	1	1	1	0	0	0	0	0	0	0	1	1	1
24	1	2	2	2	2	1	2	1	1	1	2	1	0	0	1	1	1	2	2	1	0	1	1	1	1	0	0	0	1	1	1	0	1	1	0	0	0	0	0	0	1	1	0	1	1	0	1	0	1
23	1	2	2	2	2	1	2	1	1	1	2	3	3	3	3	3	2	3	3	2	0	1	1	0	0	0	0	0	1	0	1	1	2	1	0	2	2	2	0	0	0	1	0	1	0	2	2	2	2
21	1	1	2	2	2	1	2	1	1	1	2	3	2	2	1	0	0	1	2	1	1	1	1	1	1	0	0	1	1	0	1	1	1	1	0	0	1	0	1	1	1	1	1	1	0	0	0	1	1
23	1	1	4	1	2	2	2	2	2	1	0	1	2	3	2	1	0	1	1	2	1	0	0	0	0	1	2	1	2	1	2	1	2	1	2	0	0	1	2	1	0	0	2	1	1	2	1	0	0
23	1	1	2	1	1	2	1	1	1	1	1	0	0	0	0	0	0	0	1	0	0	2	0	0	0	0	0	0	0	0	1	2	1	0	3	3	1	0	0	1	0	1	0	0	0	1	2	1	1
22	2	1	3	2	2	2	2	1	1	1	1	0	0	0	0	0	0	0	0	0	0	0	0	1	0	0	0	0	0	1	3	3	1	1	2	1	0	0	0	0	0	1	0	0	1	0	1	0	1
24	2	1	5	2	1	2	2	1	1	1	0	1	1	1	2	2	2	1	1	0	0	0	0	0	2	1	0	1	1	0	0	1	1	1	1	1	0	0	0	0	1	1	0	2	2	2	2	1	3
22	1	1	2	2	1	2	2	1	1	1	0	3	2	1	1	1	1	1	1	1	1	1	1	1	2	2	2	2	2	2	2	2	1	2	1	1	2	2	2	2	2	2	2	3	3	3	3	3	3
24	1	1	5	2	1	2	2	1	1	1	1	1	0	1	1	1	2	2	3	0	0	3	1	2	0	1	1	1	1	0	2	2	2	2	1	1	1	1	1	0	0	2	0	2	1	3	3	1	3
21	1	1	5	1	1	1	2	2	2	2	3	3	2	3	3	3	3	3	3	2	2	3	3	2	2	2	2	2	2	2	3	2	2	2	3	1	3	3	1	3	2	1	2	2	3	3	3	3	2
23	1	1	2	2	2	2	2	3	3	3	3	2	1	2	1	2	2	2	3	0	0	2	1	2	1	0	3	1	2	1	2	3	3	3	3	1	1	0	2	2	2	1	1	1	2	1	2	1	3
21	1	1	2	2	2	2	2	1	1	1	1	2	2	2	2	2	1	2	1	0	0	0	0	0	1	1	0	1	0	0	2	2	2	1	2	2	1	0	1	1	1	1	1	2	1	2	2	1	2
25	1	1	4	2	2	2	2	1	1	1	0	0	0	1	1	1	1	1	0	0	0	0	1	0	0	0	0	0	0	0	0	0	1	0	0	1	0	0	0	0	0	0	0	0	0	0	0	0	1
22	1	1	5	2	2	2	2	1	1	1	1	1	0	1	1	1	1	1	1	0	0	0	0	1	0	0	0	0	0	1	1	0	1	0	1	1	1	1	1	1	1	0	1	1	1	1	2	1	2
20	1	1	5	1	2	1	1	1	1	1	1	2	1	1	0	0	0	1	2	1	2	2	0	2	1	1	1	1	1	0	1	2	0	0	0	1	1	0	1	0	1	0	1	0	1	0	1	0	1
23	1	1	2	2	2	2	2	1	1	1	1	1	1	2	2	2	2	2	2	2	2	0	0	0	1	1	1	1	1	1	1	1	1	1	1	1	1	0	0	0	1	0	0	0	0	0	0	0	0
22	1	1	2	2	2	2	2	2	1	1	1	2	0	0	2	3	2	0	3	1	0	2	0	3	1	2	3	1	0	2	1	0	3	0	1	3	0	0	0	0	0	0	0	1	0	1	0	2	0
22	1	1	5	2	2	2	2	1	1	1	2	0	1	1	1	3	2	1	1	2	0	0	1	0	0	1	1	1	0	1	0	0	1	0	1	0	0	0	0	0	0	0	0	0	0	0	1	0	1
23	1	1	2	2	2	2	2	1	1	1	1	1	1	1	1	2	2	2	1	0	0	1	1	2	1	0	0	0	0	2	0	0	0	1	1	0	1	1	2	1	1	1	0	1	0	1	1	1	1
23	1	2	2	2	2	2	2	1	1	1	1	2	0	1	1	1	1	2	2	0	1	0	0	2	0	0	0	0	0	0	0	1	1	1	1	1	0	0	1	1	1	1	1	1	0	1	1	1	0
25	1	1	5	1	1	1	2	2	2	2	3	3	3	3	2	2	2	2	2	2	2	2	2	2	2	2	2	2	2	1	1	2	2	2	1	2	1	1	1	1	2	1	1	2	2	2	2	2	2
22	1	1	2	2	2	2	2	1	2	2	1	2	2	0	3	3	3	2	2	2	1	1	0	0	2	0	1	1	2	0	0	0	1	0	0	0	1	2	0	2	1	1	2	1	1	2	2	2	1
24	1	1	2	2	2	2	2	1	1	1	1	1	0	0	3	3	3	2	3	1	1	1	0	0	2	1	1	1	0	0	0	0	0	0	0	0	1	1	0	0	1	1	1	1	0	1	1	1	0
24	1	1	2	2	2	2	2	1	1	1	2	1	3	1	0	0	0	0	0	0	1	0	1	0	0	2	1	1	0	0	0	0	0	0	0	0	0	0	0	0	0	0	0	0	1	0	0	0	1
22	2	1	2	1	2	1	1	1	1	1	0	0	0	0	0	0	1	1	2	0	2	0	0	2	0	0	0	0	0	0	1	1	2	2	1	2	2	1	3	2	1	1	2	1	2	1	0	0	1
23	1	1	5	1	1	2	1	1	3	1	1	1	1	3	3	2	2	2	3	0	1	0	3	3	0	1	3	3	3	2	1	0	1	0	0	0	2	1	1	1	0	0	0	1	0	0	1	1	1
22	1	1	2	2	2	2	2	1	1	1	0	0	0	1	0	0	0	0	0	1	0	1	2	0	0	0	0	1	0	0	1	0	1	2	0	2	0	0	1	0	1	0	0	0	1	0	0	1	0
20	2	1	2	2	2	2	2	2	2	1	1	3	3	3	2	2	2	2	2	0	0	2	2	1	2	1	1	1	1	1	1	1	1	1	1	1	1	0	1	1	1	0	1	1	1	1	1	1	1
20	1	1	5	1	1	2	2	1	1	1	2	2	2	2	2	2	2	2	2	0	2	1	2	2	1	1	1	1	1	1	1	1	1	1	1	2	1	1	1	1	1	0	0	1	1	1	1	1	1
21	2	1	2	2	2	2	2	1	1	1	2	2	0	2	2	2	2	2	2	0	1	1	0	1	1	1	1	1	1	0	1	1	1	1	1	1	1	1	0	1	0	0	0	0	0	0	0	0	0
20	1	1	5	2	2	2	2	2	2	1	2	2	0	2	2	2	2	3	2	3	2	2	2	2	2	2	2	2	2	0	2	1	1	1	1	0	1	1	1	1	0	0	0	1	1	1	1	1	1
27	1	1	4	2	1	1	2	1	1	1	0	0	0	0	0	0	0	1	1	0	0	0	0	0	0	0	0	1	1	0	1	2	0	0	0	1	0	0	0	1	0	0	0	0	0	0	0	0	0
25	1	1	3	2	1	2	2	1	1	1	1	2	0	0	1	2	2	2	2	0	0	1	0	0	1	1	0	1	0	0	1	0	1	1	0	0	1	1	0	1	0	1	0	0	1	1	1	1	1
25	1	2	4	2	2	2	1	1	1	1	0	0	1	0	1	1	0	0	1	0	0	0	0	1	0	0	0	0	0	0	0	1	1	0	0	0	0	0	0	0	0	0	0	0	0	0	0	0	0
21	1	1	3	2	2	2	1	2	2	2	2	1	2	3	3	3	2	2	1	0	0	0	1	0	1	2	1	1	2	1	2	1	1	1	0	0	1	2	0	1	1	2	3	0	1	1	1	2	3
20	1	1	3	2	2	2	1	1	1	1	1	1	1	1	1	1	1	1	1	0	0	0	0	0	0	0	0	0	0	0	1	1	1	1	0	1	1	0	0	1	0	1	1	0	0	0	1	1	1
24	1	2	2	2	2	2	2	1	1	1	2	2	1	1	2	1	1	2	2	0	0	0	0	1	0	0	0	1	1	1	2	1	1	1	0	1	1	0	1	0	0	0	0	0	1	0	0	1	2
22	1	1	2	2	2	2	2	2	2	1	2	1	2	1	3	3	2	1	2	2	1	0	0	2	1	2	0	1	1	1	2	1	1	1	0	0	1	2	0	0	1	1	0	1	0	0	1	0	2
25	1	2	2	2	2	1	2	1	1	1	1	1	0	0	1	1	2	1	2	2	0	0	0	2	0	0	0	0	1	0	1	1	1	1	2	1	0	0	0	1	0	0	0	1	1	0	1	1	1
25	1	1	5	2	1	2	2	2	2	2	2	2	2	3	3	2	1	3	3	1	2	2	3	2	2	2	1	1	1	1	2	2	2	2	2	2	1	1	2	0	1	2	1	1	1	2	2	1	2
20	1	1	2	2	2	2	2	2	1	1	1	2	1	1	1	1	2	2	2	2	2	1	1	1	1	1	1	2	2	0	2	2	2	2	2	2	2	0	0	0	0	0	0	1	1	1	1	1	1
23	1	2	4	2	2	2	2	1	1	1	0	1	1	1	2	2	1	1	3	3	3	2	2	2	0	1	1	2	2	0	1	1	2	2	1	2	0	1	1	1	1	1	1	0	1	2	1	1	2
22	1	1	5	1	1	2	2	2	2	2	3	3	2	3	3	3	3	2	1	2	0	2	2	2	2	2	2	1	1	1	2	2	1	2	3	3	0	1	2	2	2	2	3	1	2	2	2	2	1
23	1	1	2	1	1	2	2	2	2	2	2	2	3	1	2	0	1	2	0	0	0	1	0	0	2	2	2	1	1	1	2	2	2	3	3	0	0	1	2	2	1	2	1	0	2	2	1	2	2
22	1	1	2	2	2	2	2	1	1	1	2	2	2	1	2	2	2	1	2	2	0	0	0	0	1	2	2	2	2	0	0	1	1	0	0	0	0	0	0	0	1	1	0	0	1	1	1	1	0
21	1	1	5	2	2	2	2	1	1	1	0	0	0	0	1	1	1	1	2	2	2	2	2	2	0	1	0	2	2	0	1	1	0	1	1	1	0	1	1	2	0	2	2	0	1	0	2	2	2
20	1	1	5	1	1	2	1	3	3	3	3	3	3	3	3	3	3	3	3	3	3	3	3	2	3	3	3	3	3	0	0	1	1	1	1	1	0	1	2	3	2	1	2	3	2	1	1	0	2
22	1	1	2	1	1	2	1	2	2	2	1	2	1	2	1	1	1	2	3	0	3	2	1	1	2	2	2	2	2	0	1	1	2	2	1	2	1	1	1	1	1	2	1	1	1	2	2	2	2
21	2	1	2	2	2	2	1	1	1	1	0	1	2	1	1	1	1	2	1	0	2	1	0	0	0	0	0	0	0	0	1	0	0	0	0	0	0	0	1	0	1	0	0	0	0	0	1	1	1
21	1	1	2	2	2	2	1	1	1	1	1	1	2	1	2	1	2	2	0	0	2	1	0	0	0	0	0	0	0	0	1	1	1	0	0	0	0	1	1	2	1	2	1	0	0	0	0	1	1
21	1	1	2	2	2	2	1	1	1	1	1	1	2	1	2	2	1	1	0	1	2	1	0	0	0	0	0	1	2	0	1	0	0	0	0	0	0	0	0	0	0	0	0	0	0	0	0	1	1
21	1	1	2	2	2	2	1	2	2	1	1	1	2	1	2	2	2	1	0	0	2	1	0	0	1	2	3	2	1	0	1	1	1	2	1	0	1	2	1	2	1	0	0	0	0	0	0	1	1
21	1	1	5	2	2	2	1	3	3	3	3	3	2	3	3	1	2	3	1	1	0	3	3	3	2	3	1	3	3	2	2	2	2	2	2	3	2	1	3	3	3	1	3	1	1	1	2	2	1
22	1	1	2	2	2	2	2	2	2	1	1	1	2	0	1	2	1	1	2	3	0	0	1	0	1	2	1	2	1	1	1	1	1	1	0	0	1	1	1	1	0	1	1	1	1	1	1	1	1
20	2	1	2	2	1	2	2	2	2	2	2	0	1	1	0	0	1	1	1	1	2	0	2	3	2	1	1	1	1	1	2	2	2	1	3	3	1	0	1	2	1	1	0	3	0	1	1	2	3
21	1	1	2	2	2	2	1	1	1	1	2	1	1	1	1	1	0	1	2	0	0	0	0	1	0	0	0	0	1	0	0	1	2	1	1	0	0	1	0	1	0	1	1	0	1	0	1	1	1
21	2	1	2	2	2	2	2	1	1	1	1	1	1	1	1	1	0	1	2	0	0	0	0	1	0	0	0	0	1	0	0	1	2	1	1	0	0	1	0	1	0	1	1	0	1	0	1	1	1
22	1	1	2	2	1	2	2	1	1	1	3	3	3	3	3	3	3	2	2	0	1	0	3	1	1	1	1	1	1	0	1	0	1	1	0	0	0	0	0	0	0	1	0	0	1	1	1	1	3
21	1	1	3	2	1	2	2	1	1	1	0	1	0	1	0	0	0	1	0	0	1	0	1	1	0	0	0	0	0	1	2	1	2	1	2	1	0	0	1	1	2	1	0	0	0	0	0	0	0
22	1	1	2	2	1	2	2	1	1	1	2	2	2	1	2	2	2	1	2	2	0	0	0	1	0	0	0	0	1	0	1	1	1	0	0	0	0	0	0	0	0	0	0	0	0	0	1	0	0
21	1	1	5	1	1	2	2	1	1	1	1	0	0	1	1	0	2	0	2	0	0	1	0	1	1	1	0	0	0	0	0	1	1	0	0	0	0	0	0	0	0	0	0	0	3	1	1	0	1
21	1	1	2	2	1	2	2	2	2	2	2	2	2	3	3	3	3	3	3	3	3	3	3	3	2	2	2	2	2	2	2	2	2	2	2	2	2	1	2	2	3	2	1	2	3	3	2	3	3
21	1	1	2	2	1	2	2	1	1	1	0	0	1	1	2	3	2	3	2	3	2	1	0	0	2	1	2	1	1	2	2	1	2	2	3	2	2	1	2	3	3	2	2	2	1	2	2	2	3
21	1	1	2	2	2	2	1	1	1	1	0	0	0	0	0	0	0	0	1	0	0	1	0	1	0	0	0	0	0	1	1	0	0	1	2	1	2	1	2	3	0	0	1	2	1	0	1	2	1
21	2	1	2	2	2	2	2	2	2	2	3	2	3	2	3	3	2	2	0	2	3	3	1	1	2	2	2	2	2	1	2	2	2	2	2	2	1	1	1	1	1	1	1	1	2	2	2	2	2
20	1	1	2	1	1	2	1	2	2	1	1	2	2	2	3	2	3	3	3	2	2	2	1	2	3	2	2	2	2	1	2	1	1	1	1	0	1	1	1	0	0	3	0	0	1	1	1	1	2
21	1	2	2	1	1	2	2	2	2	2	2	2	2	1	1	1	2	3	3	0	2	1	2	2	1	1	2	1	2	0	1	0	2	2	1	0	1	0	1	1	1	2	2	1	1	1	2	2	2
21	1	1	2	2	1	2	2	1	1	1	3	3	2	3	3	3	3	3	3	0	0	0	0	3	0	0	0	0	0	1	2	1	2	1	0	0	0	0	0	0	0	0	0	0	1	1	2	1	0
22	2	1	2	2	1	2	2	1	1	1	1	1	1	1	1	1	1	2	1	2	1	1	0	0	1	1	1	1	1	0	1	0	0	0	0	0	0	0	0	0	0	1	1	0	1	1	2	1	0
21	1	1	2	2	2	2	2	1	1	1	1	1	0	0	1	1	1	1	1	1	1	1	0	1	1	1	1	1	1	0	1	0	0	0	0	0	1	0	1	2	3	2	1	0	0	0	1	2	1
21	1	1	2	1	1	2	2	2	1	2	2	2	2	3	3	3	1	3	3	2	2	2	2	3	2	1	1	2	2	1	1	2	2	2	2	2	1	1	0	0	0	0	1	1	1	1	1	1	2
19	1	1	2	1	1	2	1	2	2	2	3	2	2	1	2	3	2	3	3	0	3	3	3	1	2	1	1	1	1	1	0	2	3	1	3	3	2	1	2	1	1	1	0	1	3	1	2	2	3
20	1	1	2	1	1	2	2	2	2	1	2	2	2	2	3	2	2	2	2	2	2	2	2	3	2	1	1	2	2	1	1	1	2	1	2	3	1	1	1	0	0	0	1	1	1	1	1	1	1
19	2	1	2	1	1	2	2	2	2	2	2	2	2	3	3	3	3	3	3	0	1	2	2	3	1	2	2	2	2	1	1	1	2	2	2	2	2	1	1	1	0	0	1	1	1	1	1	1	2
20	1	1	3	2	2	2	1	1	1	1	0	0	1	1	0	0	0	1	1	2	1	0	1	0	0	0	0	0	0	0	1	0	1	1	1	0	1	1	1	1	1	0	0	1	1	1	1	1	1
19	1	1	2	2	2	2	1	1	1	1	0	0	0	0	0	0	0	0	1	0	1	1	0	1	0	0	0	0	0	1	1	2	0	0	1	1	1	0	1	2	2	1	1	1	2	1	1	1	2
20	1	1	2	2	2	2	2	1	1	1	1	0	2	2	2	2	2	1	3	0	1	0	2	1	0	0	1	1	1	1	1	0	2	2	2	1	1	0	0	0	1	1	0	0	0	1	1	0	1
22	2	1	2	2	2	1	2	1	1	1	1	1	0	0	3	3	0	1	2	0	1	2	0	0	0	0	0	0	0	0	0	0	0	0	0	1	1	1	0	0	0	1	0	1	1	1	1	1	1
20	2	1	2	2	2	2	1	1	1	1	1	1	0	0	1	1	1	1	1	0	0	0	0	0	0	0	0	0	0	0	1	1	1	1	0	0	1	0	0	1	0	0	0	0	0	0	0	1	1
21	1	1	2	2	2	1	2	1	1	1	1	1	0	0	2	3	0	1	1	0	3	1	0	0	0	0	0	0	2	0	0	0	0	0	0	0	0	1	0	1	1	0	1	1	0	0	0	0	0
19	2	1	5	2	2	2	2	1	1	1	1	1	1	2	1	1	1	0	1	0	0	0	0	1	0	0	0	1	0	1	0	1	1	0	1	0	0	0	0	1	0	1	0	1	0	0	1	1	1
20	1	1	2	1	1	2	1	1	1	1	1	0	1	1	1	0	0	0	1	1	0	1	0	1	0	1	1	0	1	0	1	1	1	0	0	0	0	0	0	1	0	0	0	0	1	1	1	1	2
20	1	1	2	2	1	2	2	3	3	3	2	3	2	3	1	1	2	1	1	2	3	3	2	2	2	2	3	2	3	1	0	1	3	0	0	2	1	1	1	1	1	1	1	1	1	1	1	1	2
20	1	1	2	2	1	2	1	1	1	1	2	2	1	1	1	1	0	1	1	1	1	0	0	0	1	1	0	0	1	1	1	0	0	1	0	0	1	0	0	0	0	1	1	0	0	0	1	0	1
20	1	1	2	2	2	2	1	2	2	2	2	1	1	1	2	2	2	1	2	0	1	1	1	1	1	1	1	2	2	1	2	1	1	1	1	1	1	0	1	1	1	1	1	1	1	1	1	1	2
18	1	1	3	2	1	2	2	1	1	1	1	2	2	2	3	1	3	1	2	1	0	1	0	2	1	0	0	1	1	1	1	3	3	2	3	3	2	2	1	2	1	1	1	0	1	1	2	2	0
19	1	1	2	1	2	2	2	1	1	1	2	1	2	2	0	1	1	0	2	0	0	1	0	1	0	0	0	0	0	1	1	1	1	1	1	1	1	1	2	1	2	1	1	1	1	1	1	1	1
19	1	1	2	2	2	2	1	1	1	1	1	1	2	2	2	2	1	2	0	1	2	1	0	1	0	0	0	1	1	1	3	2	1	1	0	2	1	0	0	0	1	0	2	1	3	1	3	1	3
21	1	1	2	2	2	2	1	1	1	1	2	1	1	1	1	1	1	0	1	0	0	0	0	2	1	0	0	1	1	0	1	1	1	1	0	0	0	0	0	0	0	0	0	1	1	1	1	1	1
20	1	1	2	1	1	2	2	1	1	1	1	2	0	1	2	1	2	2	2	0	1	1	1	2	1	0	0	0	1	1	2	1	2	3	1	1	1	1	0	2	1	1	1	1	0	1	2	1	0
20	1	1	2	2	2	2	1	1	1	2	2	2	2	2	2	2	2	2	2	0	1	2	2	1	2	0	1	1	2	0	0	0	1	0	0	0	1	1	0	0	1	0	0	1	1	1	1	1	1
19	1	1	4	1	2	1	1	1	1	1	1	2	1	2	2	2	2	2	3	0	3	3	0	2	1	1	1	1	1	1	3	2	3	3	1	1	1	0	0	0	1	3	0	1	2	3	1	0	3
20	1	1	4	1	2	2	2	1	1	1	1	1	2	2	2	2	1	1	2	0	1	2	1	1	1	1	1	1	1	0	0	0	1	1	0	0	1	1	1	1	1	0	0	1	0	1	1	1	1
19	2	1	2	2	2	2	2	1	1	1	1	1	0	1	1	2	2	1	2	0	1	1	0	1	1	1	0	1	1	2	3	1	1	1	0	0	1	1	0	1	1	0	1	1	1	0	1	1	0
21	1	1	2	2	1	1	1	1	1	1	1	1	1	2	0	1	1	2	3	2	1	2	1	2	1	0	1	1	1	1	1	2	2	2	2	2	1	1	2	1	1	1	0	0	0	0	0	0	0
19	1	1	2	2	1	2	1	1	1	1	2	2	2	1	2	2	2	2	1	0	1	0	1	2	1	1	1	0	0	1	1	0	1	1	0	0	1	0	0	0	0	1	0	0	0	0	1	1	1
20	1	1	2	2	2	2	2	1	1	1	1	0	0	0	2	2	2	2	1	0	0	0	0	0	1	0	0	1	1	0	1	0	1	2	0	0	0	0	0	0	0	0	0	0	0	0	0	0	1
20	1	1	2	2	1	1	2	1	1	1	1	2	2	2	2	2	1	3	1	0	1	1	0	3	1	1	1	1	1	1	1	0	1	0	0	0	2	2	1	1	1	2	1	1	2	2	1	1	2
20	1	1	2	2	1	1	2	2	2	2	1	2	0	2	2	2	1	3	3	0	0	1	2	0	1	1	0	2	1	1	1	2	2	1	2	2	2	2	2	2	1	2	2	1	1	2	2	1	2
21	1	1	2	2	2	1	2	1	1	1	1	0	0	1	1	1	1	1	1	0	2	0	0	1	1	0	0	0	0	0	1	1	1	0	0	0	0	0	1	1	0	1	0	0	0	0	0	0	0
21	1	1	2	2	1	2	2	1	1	1	1	2	0	3	2	2	2	1	3	1	2	1	0	1	1	0	0	1	1	1	1	1	2	1	1	0	1	0	2	0	1	1	1	1	1	0	0	1	3
20	1	1	2	2	1	1	2	2	2	2	1	2	0	2	2	2	2	3	3	0	1	2	1	1	1	1	2	2	1	1	1	2	2	1	2	1	2	2	1	1	2	2	1	2	2	2	1	1	1
20	1	1	2	2	2	2	1	2	2	1	1	1	3	1	3	3	1	1	3	2	0	1	3	1	1	1	2	0	0	0	0	1	1	1	1	1	0	1	1	2	2	0	0	0	1	0	1	0	1
20	1	1	2	2	1	2	2	2	2	2	1	0	1	2	3	3	3	3	3	0	2	2	1	2	3	0	0	2	3	2	3	3	3	2	2	1	1	1	2	3	1	1	1	2	3	1	1	1	3
18	1	1	2	2	2	2	2	1	1	1	2	2	0	2	2	3	2	2	3	0	0	2	0	1	1	0	0	0	1	0	1	0	0	0	0	0	0	0	0	0	0	1	0	0	1	0	1	1	1
20	1	1	5	1	2	2	2	1	1	1	0	1	0	0	1	1	1	0	0	0	0	0	0	1	0	0	0	0	0	0	0	0	0	1	0	0	1	0	0	0	0	1	0	1	1	0	1	2	1
19	1	1	2	2	2	2	2	1	1	1	1	0	0	0	0	0	0	0	0	0	0	0	0	0	0	0	0	0	0	0	1	0	0	0	0	0	1	0	0	0	0	1	0	1	0	0	1	2	3
19	1	1	5	2	2	2	2	1	1	1	0	0	0	0	1	0	0	0	0	0	0	0	0	0	0	0	0	0	0	0	0	1	1	1	1	0	0	0	0	0	0	0	0	0	0	1	1	0	0
20	1	1	2	2	2	2	1	1	1	1	1	2	0	0	0	0	0	0	1	1	1	2	0	2	0	0	0	0	0	1	1	0	1	1	0	1	1	0	1	1	1	1	2	1	1	1	1	0	1
20	1	1	2	2	1	1	1	3	3	3	3	3	3	3	2	2	2	3	3	0	3	3	3	3	3	3	0	3	3	2	2	1	3	3	2	2	1	2	1	2	2	3	3	3	2	2	2	2	3
18	1	1	2	1	2	1	2	1	1	1	0	1	0	1	1	1	1	0	0	0	0	1	0	0	0	0	0	0	0	0	1	1	1	1	1	0	0	0	0	1	1	0	0	0	0	0	0	0	0
19	1	1	2	2	2	2	1	1	1	1	3	2	1	0	0	0	0	0	1	0	0	1	1	0	3	3	3	3	3	0	0	0	0	0	0	0	1	1	1	0	0	0	0	2	0	0	0	0	0
20	1	1	2	2	2	2	2	1	1	1	1	0	0	1	1	2	1	1	2	1	0	0	0	1	0	0	0	0	0	0	0	0	1	0	0	0	0	0	0	0	0	0	0	0	0	0	0	0	1
20	1	1	2	2	2	2	1	3	3	3	1	3	0	3	3	3	1	2	3	1	2	2	0	1	1	3	3	3	3	1	1	1	2	2	1	1	1	1	1	1	1	1	0	1	1	2	2	1	1
20	2	2	2	1	1	2	1	2	2	2	1	1	1	2	2	2	0	3	3	0	0	3	1	0	1	2	2	1	2	0	1	2	1	1	1	2	2	2	1	1	1	2	2	1	2	1	1	2	1
19	1	1	2	2	1	2	2	1	1	1	0	1	0	1	2	2	2	1	2	0	1	1	1	2	1	2	2	1	1	1	1	2	1	1	1	1	0	1	0	0	0	1	1	2	1	1	1	1	2
21	2	1	2	1	2	2	2	1	1	1	3	2	1	1	1	1	0	1	2	1	1	1	0	1	0	0	0	1	0	1	0	1	2	0	1	1	1	0	0	0	0	1	1	1	0	1	0	0	3
19	1	1	2	2	2	2	2	1	1	1	2	1	0	0	0	0	0	0	1	0	0	1	0	1	1	0	0	0	0	2	1	0	0	1	1	0	1	0	0	0	1	0	1	0	2	0	1	0	1
20	1	1	2	2	2	2	2	1	1	1	2	1	0	0	1	1	1	1	2	0	1	0	2	1	0	0	0	0	0	0	2	0	1	1	0	0	1	0	0	0	0	1	1	0	0	0	0	0	1
19	2	1	2	2	2	2	2	1	1	1	0	1	0	1	1	1	1	1	1	0	0	0	0	0	1	0	1	0	1	0	0	0	1	0	0	0	0	0	0	0	0	0	0	0	0	0	0	0	1
20	1	1	5	2	1	2	2	1	1	1	1	1	3	2	2	1	1	1	1	0	1	0	0	3	0	0	0	0	0	1	3	3	3	3	3	3	0	1	2	1	2	1	1	1	3	3	3	3	3
21	1	1	2	2	2	2	1	1	1	1	2	2	0	2	2	2	2	2	0	1	1	0	0	2	1	0	0	1	1	1	2	1	1	1	0	1	1	0	1	0	1	2	2	1	2	2	1	3	3
19	1	1	2	2	2	2	2	1	1	1	2	1	1	1	1	1	1	1	1	0	0	0	0	0	0	0	0	1	1	0	1	0	0	1	0	0	0	0	0	0	0	0	0	0	0	0	0	0	0
20	2	1	2	2	1	2	1	1	1	1	2	1	1	0	0	1	1	1	2	0	1	2	0	2	1	0	0	0	0	0	0	0	0	0	0	0	1	0	1	0	0	0	0	0	0	1	1	1	3
20	1	1	5	1	1	2	2	1	1	1	1	1	3	2	1	2	1	1	1	0	2	2	1	1	0	0	0	0	0	1	1	1	2	1	2	2	0	0	1	0	0	1	0	0	0	1	1	1	0
22	1	1	3	2	1	2	2	1	1	1	1	2	2	1	1	3	2	0	2	0	0	0	0	1	1	0	0	0	1	1	0	0	3	1	1	0	1	0	1	3	2	0	3	3	2	1	3	3	1
19	2	1	5	2	2	2	2	1	1	1	3	3	3	3	3	3	2	3	3	0	1	1	3	1	1	1	1	1	0	1	2	1	2	2	0	0	1	0	0	3	3	3	3	1	1	2	3	3	3
20	1	1	3	2	2	2	2	1	1	1	2	2	2	2	1	1	1	0	0	0	1	1	0	1	1	1	1	1	1	0	1	1	2	1	1	1	1	0	0	1	1	0	0	1	1	1	1	1	1
20	1	1	2	1	1	2	2	2	2	2	2	2	1	3	3	2	2	2	1	1	2	1	1	0	2	1	2	1	2	1	1	3	2	2	1	1	1	0	0	1	1	0	1	1	2	1	1	1	2
20	1	1	5	1	1	2	2	2	2	2	1	2	2	3	3	3	3	2	3	0	0	1	1	3	1	0	0	1	2	1	1	2	2	2	1	2	1	0	1	1	2	0	2	2	1	2	1	1	3
20	1	1	2	1	1	2	2	2	2	1	1	2	1	2	3	3	3	3	3	0	0	0	0	0	3	2	1	1	2	1	1	1	1	1	1	1	1	0	2	2	2	0	0	1	1	1	1	1	1
20	1	1	2	1	1	2	2	2	2	2	1	2	1	1	3	3	3	2	3	2	0	1	1	1	1	2	3	2	2	1	1	2	1	1	3	2	1	1	1	0	1	2	1	1	1	1	1	1	1
20	1	1	2	2	1	2	2	2	1	1	1	1	1	2	3	3	3	3	3	0	1	1	0	3	2	0	0	1	3	2	1	1	1	1	0	0	1	1	0	0	1	0	0	1	0	1	1	1	0
20	1	1	2	2	1	2	2	2	2	2	2	1	0	2	3	3	1	2	2	0	1	1	1	1	1	1	2	2	3	1	1	2	2	3	2	3	0	0	1	2	1	2	0	1	1	2	1	3	1
20	1	1	5	1	1	2	2	2	2	2	2	2	1	1	1	1	3	2	2	0	1	2	2	2	1	1	2	2	2	3	1	0	2	2	0	0	1	1	1	0	0	0	2	0	2	2	2	2	2
19	2	1	2	2	2	2	2	1	1	1	2	2	1	2	1	2	0	0	2	0	0	1	0	2	0	0	0	1	0	1	1	0	1	0	0	0	1	0	0	0	0	1	0	1	1	1	0	1	2
19	1	1	2	1	1	2	2	3	3	3	3	3	3	3	3	3	3	3	3	2	2	3	2	2	2	2	3	3	3	1	1	2	3	3	3	3	1	1	1	1	1	1	1	1	1	2	1	1	2
18	1	1	2	1	1	2	2	2	2	1	2	2	1	2	3	3	1	2	2	0	0	1	1	1	1	2	1	1	1	1	1	2	2	1	1	1	2	1	2	2	1	1	1	1	0	0	1	2	1
20	1	1	5	2	1	2	2	2	2	2	2	2	2	2	2	2	3	2	3	0	1	2	1	1	1	1	1	2	2	1	1	0	2	1	0	0	1	1	1	1	1	2	1	2	2	2	2	1	1
21	2	1	2	1	1	2	2	1	1	1	3	1	1	1	1	1	1	1	3	0	1	1	1	1	1	1	1	1	0	2	1	2	1	1	0	2	0	0	0	0	0	0	0	1	0	0	0	0	2
21	1	1	2	2	2	2	2	2	2	2	2	1	1	1	1	0	0	3	3	0	3	0	3	0	0	1	2	0	0	0	3	0	0	2	1	1	0	0	0	3	1	3	3	0	3	1	3	0	3
22	2	1	2	2	2	1	2	1	2	1	0	2	1	1	2	3	1	2	2	2	2	1	1	2	1	2	0	0	0	0	1	0	0	0	1	0	2	1	1	1	1	2	1	0	0	1	0	0	0
19	1	1	2	2	1	2	2	2	2	2	2	2	2	2	1	1	1	2	0	0	2	1	1	1	1	2	3	2	2	1	3	1	3	2	1	1	2	0	0	2	1	0	1	1	0	3	3	2	0
20	1	1	3	2	1	2	2	1	1	1	2	1	1	1	2	2	2	1	2	1	1	1	1	1	1	0	1	1	1	0	1	1	1	1	2	1	1	1	1	2	2	1	1	0	1	1	1	0	2
20	1	1	2	2	1	2	2	2	2	1	1	2	2	2	2	3	2	3	3	0	2	2	2	1	1	3	3	2	2	0	1	1	1	1	2	1	1	1	1	1	1	1	1	1	0	0	0	0	2
20	1	1	2	2	1	2	2	2	2	1	2	2	2	2	3	3	2	3	3	0	2	2	2	2	1	3	3	2	2	0	1	1	1	1	1	1	1	1	1	1	1	1	1	1	0	0	0	0	1
21	1	1	5	2	1	1	2	2	2	2	2	2	1	3	3	3	2	3	3	0	2	1	2	2	2	2	2	2	2	1	0	3	3	3	3	3	2	2	2	3	3	1	3	3	3	1	2	3	3
20	1	1	2	2	2	2	1	1	1	1	1	0	0	0	0	0	0	0	1	0	0	0	0	0	0	0	0	0	0	0	0	0	0	0	0	0	0	0	0	0	0	0	0	0	0	0	0	0	1
21	1	1	2	1	2	2	2	1	1	1	2	1	1	1	3	2	2	1	3	0	1	1	0	1	1	0	0	1	1	1	1	0	1	1	0	0	0	0	1	1	1	1	1	1	1	1	1	2	1
21	1	1	3	2	1	2	2	3	3	3	2	0	3	3	3	3	3	3	2	2	2	2	3	1	2	2	2	2	3	1	3	3	3	3	3	3	0	0	0	0	2	0	3	3	3	3	3	3	3
20	2	1	2	2	2	2	1	1	1	1	1	1	1	0	1	1	1	2	2	1	1	1	0	1	1	0	1	1	1	0	1	1	1	1	1	1	1	1	0	1	1	1	0	1	0	0	1	1	1
19	1	1	2	2	2	2	1	2	2	2	3	3	2	3	2	1	1	2	2	0	1	1	3	1	1	0	0	2	0	1	2	3	2	1	1	2	1	0	1	1	2	1	0	1	1	1	2	1	2
18	1	1	2	2	2	2	1	1	1	1	2	3	0	2	2	2	1	1	2	1	2	0	0	3	1	0	0	1	1	1	0	2	1	1	2	2	2	1	1	3	2	1	2	1	2	1	2	1	0
18	1	1	5	2	2	2	1	1	1	1	1	3	1	1	1	1	2	1	1	0	2	2	0	1	1	0	0	0	0	1	1	1	1	1	1	1	1	1	1	0	0	1	1	1	0	1	1	1	0
19	2	1	2	2	1	1	1	3	3	3	2	1	3	3	1	1	1	2	3	0	1	3	0	3	2	2	2	3	2	2	1	1	3	0	3	3	2	2	1	1	2	3	1	1	2	3	3	2	1
21	1	1	5	2	2	2	1	1	1	1	2	3	1	2	2	2	2	1	2	2	0	1	0	3	1	1	1	1	0	1	0	0	1	1	2	1	3	0	3	2	2	2	2	2	2	1	2	2	3
19	1	1	3	2	1	2	2	1	1	1	1	0	0	1	1	2	2	2	2	0	1	1	0	3	2	2	3	1	2	0	3	3	1	1	1	1	1	0	0	1	1	1	1	1	1	1	1	1	2
21	1	1	2	1	1	2	2	2	1	2	2	2	2	3	3	3	1	3	3	2	2	2	2	3	2	1	1	2	2	1	1	2	2	2	2	2	1	1	0	0	0	0	1	1	1	1	1	1	2
20	1	1	2	1	1	2	1	2	2	2	3	2	2	1	2	3	2	3	3	0	3	3	3	1	2	1	1	1	1	1	0	2	3	1	3	3	3	1	3	1	1	0	1	1	3	1	2	2	3
20	1	1	2	1	1	2	2	2	2	1	2	2	2	2	3	2	2	2	2	2	2	2	2	3	2	1	1	2	2	1	1	1	2	1	2	3	1	1	1	0	0	0	1	1	1	1	1	1	1
19	2	1	2	1	1	2	2	2	2	2	2	2	2	3	3	3	3	3	3	0	1	1	2	3	1	2	2	2	2	1	1	1	2	2	2	2	2	1	1	1	0	0	1	0	1	1	1	1	2
20	1	1	3	2	2	2	1	1	1	1	0	0	1	1	0	0	0	1	1	2	0	2	2	0	1	1	1	1	1	0	1	0	1	1	1	0	1	1	1	1	1	0	0	1	1	1	1	1	1
20	1	1	2	2	2	2	1	1	1	1	0	0	0	0	0	0	0	0	1	1	1	1	0	1	0	0	0	0	0	1	1	0	2	1	1	1	1	0	1	2	2	1	1	1	2	1	1	1	2
20	1	1	2	2	2	2	2	1	1	1	1	0	1	2	2	2	2	1	3	0	1	0	2	1	0	0	1	1	1	1	1	0	2	2	2	1	1	0	0	0	1	1	0	1	1	0	0	2	3
22	2	1	2	2	2	1	2	1	1	1	1	1	0	0	3	3	0	1	2	0	1	2	0	0	0	0	0	0	0	0	0	0	0	0	0	1	1	1	0	0	0	1	0	1	1	1	1	1	1
20	2	1	2	2	2	2	1	1	1	1	1	1	0	0	1	1	1	1	1	0	0	0	0	0	1	0	0	0	0	0	1	1	1	1	0	0	1	0	0	1	0	0	0	0	0	0	0	1	1
21	1	1	2	2	2	1	2	1	1	1	1	1	0	0	2	3	1	1	1	0	3	1	0	0	0	0	0	0	2	0	0	0	0	0	0	0	0	1	0	1	1	0	1	1	0	0	0	0	0
19	2	1	5	2	2	2	2	1	1	1	1	1	1	2	1	1	1	0	1	0	0	0	0	1	0	0	0	1	0	1	0	1	1	0	1	0	0	0	0	1	0	1	0	1	0	0	1	1	1
20	1	1	2	1	1	2	1	1	1	1	1	0	1	1	1	0	0	0	1	1	0	1	0	1	0	1	1	1	1	0	1	1	1	0	0	0	0	0	0	1	0	0	0	0	1	1	1	1	1
20	1	1	2	2	1	2	2	3	3	3	2	3	2	3	1	1	2	1	1	2	3	3	2	2	2	2	3	2	3	1	0	1	3	1	1	2	1	1	1	1	1	1	1	1	1	1	2	1	2
20	1	1	2	2	1	2	1	1	1	1	2	2	1	1	1	1	0	1	1	1	1	0	0	0	1	1	0	0	1	1	1	0	0	1	0	0	0	1	1	1	1	0	0	0	0	0	1	1	1
20	1	1	2	2	2	2	1	1	2	2	2	1	1	1	2	2	2	1	2	0	1	1	1	1	1	1	1	2	2	1	2	0	0	0	0	0	1	0	1	1	1	1	1	1	1	1	1	1	2
19	1	1	3	2	1	2	2	1	1	1	1	2	2	2	3	1	3	1	2	1	0	1	0	2	1	0	0	1	1	1	1	3	3	2	3	3	2	2	1	2	1	1	1	0	1	1	2	2	0
19	1	1	2	1	2	2	2	1	1	1	2	1	2	2	0	1	1	0	2	0	0	1	0	1	0	0	0	0	0	1	1	1	1	1	1	1	1	2	1	2	1	1	1	2	1	1	1	1	2
19	1	1	2	2	2	2	1	1	1	1	1	1	2	2	2	2	1	2	0	1	1	1	0	1	1	0	0	1	1	1	3	2	1	1	0	2	1	0	0	0	1	1	2	1	3	1	3	1	3
21	1	1	2	2	2	2	1	1	1	1	2	1	1	1	1	1	1	0	1	0	0	0	0	2	1	0	0	1	1	0	1	1	1	1	0	0	0	0	0	0	0	0	0	1	1	1	1	1	1
20	1	1	2	1	1	2	2	1	1	1	1	2	0	1	2	1	2	2	2	0	1	1	1	2	1	0	0	0	1	1	2	1	2	3	1	1	1	1	0	2	1	1	1	1	0	1	2	1	0
20	1	1	2	2	2	2	1	1	1	2	2	2	2	2	2	2	2	2	2	0	2	2	2	1	2	0	1	1	2	0	0	0	1	0	0	0	1	1	0	0	1	0	0	1	1	1	1	1	1
19	1	1	4	1	2	1	1	1	1	1	1	2	1	2	2	2	2	2	3	3	3	3	0	2	1	1	1	1	1	1	3	2	3	3	1	1	1	0	0	0	1	3	0	1	2	3	1	0	3
20	1	1	2	2	2	2	2	1	1	1	1	1	2	2	2	1	1	2	0	1	2	1	1	1	1	1	1	1	1	0	0	0	1	1	0	0	1	1	1	1	1	0	0	1	0	1	1	1	1
[truncated: 3 more columns]
